# Supplementary material for: Correlation between refractive errors and ocular biometric parameters at Al-Mustaqbal University, Iraq
Source: BMC Ophthalmol. 2025 Sep 30;25:517. doi: 10.1186/s12886-025-04162-0 (PMC12487542; doi:10.1186/s12886-025-04162-0)
Supplement: Supplementary file 1 — Supplementary Material 1 [file 12886_2025_4162_MOESM1_ESM.xlsx]

## Sheet: Sheet1
Patient (ID)	Age Range (year)	Gender	Refractive Error	Axial Length (AL) (mm)	Corneal Radius (CR) (mm)	Central Corneal Thickness (CCT) (µm)	Spherical Equivalent (SE) (diopter)
1	18-21	Female	Myopia	25.2745	6.1	562	-2.5
2	18-21	Female	Myopia	24.8603	7.5	564	-1.5
3	18-21	Female	Myopia	26.59	7.1	630	-6
4	18-21	Female	Myopia	25.5274	6.3	562	-3.25
5	18-21	Female	Myopia	24.8264	7.1	570	-1.5
6	18-21	Female	Myopia	25.0485	6.1	562	-2
7	18-21	Female	Myopia	25.1515	6.2	546	-2.25
8	18-21	Female	Myopia	24.7491	6.8	554	-1.25
9	18-21	Female	Myopia	24.7691	6.8	542	-1.25
10	18-21	Female	Myopia	24.9257	6.2	570	-1.75
11	18-21	Female	Myopia	25.5973	6.6	580	-3.5
12	18-21	Female	Myopia	25.0771	7.1	562	-2
13	18-21	Female	Myopia	24.7399	7.1	559	-1.25
14	18-21	Female	Myopia	25.3751	7.2	564	-2.75
15	18-21	Female	Myopia	25.6433	6.5	566	-3.5
16	18-21	Female	Myopia	25.4142	6.1	550	-3
17	18-21	Female	Myopia	24.9092	7.1	558	-1.5
18	18-21	Female	Myopia	25.0663	6.4	560	-2
19	18-21	Female	Myopia	24.7797	7.2	559	-1.25
20	18-21	Female	Myopia	24.9949	7	566	-1.75
21	18-21	Female	Myopia	25.7358	6.7	585	-4.5
22	18-21	Female	Myopia	25.5086	7.2	546	-3.25
23	18-21	Female	Myopia	25.5262	7.4	575	-3.25
24	18-21	Female	Myopia	24.9551	6.2	570	-1.75
25	18-21	Female	Myopia	25.1434	7.2	562	-2.25
26	18-21	Female	Myopia	24.9204	6.2	570	-1.75
27	18-21	Female	Myopia	24.559	6.5	554	-0.75
28	18-21	Female	Myopia	25.0609	7.3	562	-2
29	18-21	Female	Myopia	25.0942	7.5	565	-2
30	18-21	Female	Myopia	24.8036	6.7	546	-1.25
31	18-21	Female	Myopia	25.6	6.7	585	-4
32	18-21	Female	Myopia	25.1759	7.5	562	-2.25
33	18-21	Female	Myopia	24.5742	7	559	-0.75
34	18-21	Female	Myopia	26.29	6.4	610	-5.25
35	18-21	Female	Myopia	25.5369	6.3	562	-3.25
36	18-21	Female	Myopia	24.5598	7.1	576	-0.75
37	18-21	Female	Myopia	25.055	7.1	564	-2
38	18-21	Female	Myopia	25.3062	7.2	592	-2.75
39	18-21	Female	Myopia	24.8599	6.1	559	-1.5
40	18-21	Female	Myopia	26.19	6.2	600	-5
41	18-21	Female	Myopia	25.0823	7.5	562	-2
42	18-21	Female	Myopia	25.5302	6.8	550	-3.25
43	18-21	Female	Myopia	25.3009	6.5	562	-2.5
44	18-21	Female	Myopia	24.6287	7.2	559	-0.75
45	18-21	Female	Myopia	25.0931	7.1	562	-2
46	18-21	Female	Myopia	24.9109	6.2	559	-1.5
47	18-21	Female	Myopia	25.1052	6.6	562	-2
48	18-21	Female	Myopia	25.8936	7	592	-4.25
49	18-21	Female	Myopia	25.2306	6.4	562	-2.5
50	18-21	Female	Myopia	24.6376	6.4	559	-1
51	18-21	Female	Myopia	25.9469	7.3	575	-4.25
52	18-21	Female	Myopia	24.9337	6.5	559	-1.75
53	18-21	Female	Myopia	24.7361	7.3	559	-1.25
54	18-21	Female	Myopia	25.0377	7.4	562	-2
55	18-21	Female	Myopia	24.9365	7	559	-1.75
56	18-21	Female	Myopia	24.9139	7	546	-1.5
57	18-21	Female	Myopia	25.976	7.1	575	-4.5
58	18-21	Female	Myopia	24.7809	7	570	-1.25
59	18-21	Female	Myopia	25.0483	6.8	566	-2
60	18-21	Female	Myopia	24.8924	6.9	572	-1.5
61	18-21	Female	Myopia	25.4835	6.5	575	-3
62	18-21	Female	Myopia	25.4118	6.5	575	-3
63	18-21	Female	Myopia	25.1258	6.5	562	-2.25
64	18-21	Female	Myopia	25.2721	6.4	562	-2.5
65	18-21	Female	Myopia	24.7079	6.8	559	-1
66	18-21	Female	Myopia	25.5915	7	575	-3.5
67	18-21	Female	Myopia	25.1266	6.1	576	-2.25
68	18-21	Female	Myopia	25.3016	6.3	575	-2.75
69	18-21	Female	Myopia	25.2699	6.2	570	-2.5
70	18-21	Female	Myopia	25.0533	7.5	568	-2
71	18-21	Female	Myopia	25.0263	6.8	562	-2
72	18-21	Female	Myopia	24.9012	7.1	559	-1.5
73	18-21	Female	Myopia	25.0655	7.4	562	-2
74	18-21	Female	Myopia	25.3655	6.8	574	-2.75
75	18-21	Female	Myopia	25.2141	7.1	575	-2.5
76	18-21	Female	Myopia	25.5092	6.4	596	-3.25
77	18-21	Female	Myopia	25.4624	7.3	546	-3
78	18-21	Female	Myopia	25.284	7	586	-2.5
79	18-21	Female	Myopia	24.8307	6.3	550	-1.5
80	18-21	Female	Myopia	25.3743	7.1	575	-2.75
81	18-21	Female	Myopia	24.9531	6.6	562	-1.75
82	18-21	Female	Myopia	25.0685	7.5	570	-2
83	18-21	Female	Myopia	25.2156	7.3	562	-2.5
84	18-21	Female	Myopia	25.4598	6.9	575	-3
85	18-21	Female	Myopia	25.5806	7.5	582	-3.25
86	18-21	Female	Myopia	25.42	6.7	575	-3
87	18-21	Female	Myopia	24.8933	6.7	559	-1.5
88	18-21	Female	Myopia	25.4889	7.4	575	-3
89	18-21	Female	Myopia	25.5262	7.3	584	-3.25
90	18-21	Female	Myopia	24.9909	7	570	-1.75
91	18-21	Female	Myopia	24.839	7.4	570	-1.5
92	18-21	Female	Myopia	24.9876	6.8	562	-1.75
93	18-21	Female	Myopia	25.5957	7.4	575	-3.5
94	18-21	Female	Myopia	24.9453	6.2	548	-1.75
95	18-21	Female	Myopia	25.1579	7.5	562	-2.25
96	18-21	Female	Myopia	24.8452	6.2	559	-1.5
97	18-21	Female	Myopia	24.7706	6.8	559	-1.25
98	18-21	Female	Myopia	25.2691	6.4	575	-2.5
99	18-21	Female	Myopia	25.465	7	575	-3
100	18-21	Female	Myopia	24.496	7	560	-0.5
101	18-21	Female	Myopia	24.8158	6.8	559	-1.25
102	18-21	Female	Myopia	25.5709	7.1	575	-3.25
103	18-21	Female	Myopia	25.1734	6.7	562	-2.25
104	18-21	Female	Myopia	25.5277	6.9	562	-3.25
105	18-21	Female	Myopia	24.7708	7.3	559	-1.25
106	18-21	Female	Myopia	24.83	7	570	-1.5
107	18-21	Female	Myopia	24.7888	7.2	558	-1.25
108	18-21	Female	Myopia	25.3685	6.1	562	-2.75
109	18-21	Female	Myopia	24.6195	6.1	560	-0.75
110	18-21	Female	Myopia	24.9036	7.3	546	-1.5
111	18-21	Female	Myopia	24.6521	7.1	542	-1
112	18-21	Female	Myopia	25.3136	6.2	546	-2.75
113	18-21	Female	Myopia	25.283	7.2	580	-2.5
114	18-21	Female	Myopia	24.6621	6.5	559	-1
115	18-21	Female	Myopia	25.153	6.5	562	-2.25
116	18-21	Female	Myopia	25.1698	6.4	562	-2.25
117	18-21	Female	Myopia	24.9189	6.4	559	-1.5
118	18-21	Female	Myopia	25.044	6.9	562	-2
119	18-21	Female	Myopia	26.59	7.5	630	-6
120	18-21	Female	Myopia	25.0033	7	578	-1.75
121	18-21	Female	Myopia	25.4175	6.1	575	-3
122	18-21	Female	Myopia	25.4869	6.4	575	-3
123	18-21	Female	Myopia	24.7838	7.2	559	-1.25
124	18-21	Female	Myopia	25.0947	6.8	562	-2
125	18-21	Female	Myopia	24.49	7.4	559	-0.5
126	18-21	Female	Myopia	24.5583	7	559	-0.75
127	18-21	Female	Myopia	25.2894	6.4	546	-2.5
128	18-21	Female	Myopia	24.8466	6.2	559	-1.5
129	18-21	Female	Myopia	25.2394	7.5	590	-2.5
130	18-21	Female	Myopia	24.7304	6.9	558	-1.25
131	18-21	Female	Myopia	24.8147	6.5	566	-1.25
132	18-21	Female	Myopia	24.5765	6.6	559	-0.75
133	18-21	Female	Myopia	25.2387	6.1	566	-2.5
134	18-21	Female	Myopia	24.6828	6.9	559	-1
135	18-21	Female	Myopia	24.9812	7.5	564	-1.75
136	18-21	Female	Myopia	25.0127	6.4	562	-1.75
137	18-21	Female	Myopia	26.29	6.9	614	-5.25
138	18-21	Female	Myopia	25.1876	7.3	570	-2.25
139	18-21	Female	Myopia	25.3939	7	562	-2.75
140	18-21	Female	Myopia	24.5289	6.2	559	-0.5
141	18-21	Female	Myopia	24.8082	6.1	544	-1.25
142	18-21	Female	Myopia	24.6721	7.3	570	-1
143	18-21	Female	Myopia	24.9258	6.7	559	-1.75
144	18-21	Female	Myopia	25.0308	6.3	562	-2
145	18-21	Female	Myopia	25.5312	7	575	-3.25
146	18-21	Female	Myopia	24.9328	6.5	559	-1.75
147	18-21	Female	Myopia	24.5634	7	574	-0.75
148	18-21	Female	Myopia	24.9988	6.8	572	-1.75
149	18-21	Female	Myopia	25.3015	6.6	575	-2.75
150	18-21	Female	Myopia	25.3632	7	570	-2.75
151	18-21	Female	Myopia	25.2916	7	576	-2.5
152	18-21	Female	Myopia	24.7094	6.9	559	-1
153	18-21	Female	Myopia	25.3528	6.7	542	-2.75
154	18-21	Female	Myopia	24.8628	6.1	570	-1.5
155	18-21	Female	Myopia	24.6299	7.1	576	-0.75
156	18-21	Female	Myopia	25.3256	6.6	572	-2.75
157	18-21	Female	Myopia	25.0539	6.8	546	-2
158	18-21	Female	Myopia	25.3821	6.7	575	-2.75
159	18-21	Female	Myopia	25.6985	7	560	-4.5
160	18-21	Female	Myopia	26.59	7.5	624	-6
161	18-21	Female	Myopia	25.4866	6.5	596	-3
162	18-21	Female	Myopia	25.6531	7.3	558	-3.5
163	18-21	Female	Myopia	25.2627	6.3	575	-2.5
164	18-21	Female	Myopia	25.2143	6.9	575	-2.5
165	18-21	Female	Myopia	25.0709	7	546	-2
166	18-21	Female	Myopia	25.1876	7.5	575	-2.25
167	18-21	Female	Myopia	25.6673	6.1	575	-3.5
168	18-21	Female	Myopia	24.8687	6.1	550	-1.5
169	18-21	Female	Myopia	25.1731	6.1	562	-2.25
170	18-21	Female	Myopia	25.2819	7	566	-2.5
171	18-21	Female	Myopia	25.062	6.2	562	-2
172	18-21	Female	Myopia	25.6601	6.3	575	-4.5
173	18-21	Female	Myopia	24.8472	6.2	570	-1.5
174	18-21	Female	Myopia	25.6717	7.3	575	-4.5
175	18-21	Female	Myopia	24.7303	6.6	556	-1.25
176	18-21	Female	Myopia	24.49	6.9	576	-0.5
177	18-21	Female	Myopia	25.3439	6.7	582	-2.75
178	18-21	Female	Myopia	25.1968	6.2	575	-2.25
179	18-21	Female	Myopia	25.3321	6.3	575	-2.75
180	18-21	Female	Myopia	25.1726	7.2	575	-2.25
181	18-21	Female	Myopia	25.0447	6.9	562	-2
182	18-21	Female	Myopia	24.5946	6.8	566	-0.75
183	18-21	Female	Myopia	25.5498	6.6	575	-3.25
184	18-21	Female	Myopia	25.2245	7.2	562	-2.5
185	18-21	Female	Myopia	25.0469	7.1	562	-2
186	18-21	Female	Myopia	24.6288	7.5	576	-0.75
187	18-21	Female	Myopia	24.6796	7.2	554	-1
188	18-21	Female	Myopia	25.8792	7.2	546	-4.25
189	18-21	Female	Myopia	24.6962	7.3	570	-1
190	18-21	Female	Myopia	25.2762	6.3	556	-2.5
191	18-21	Female	Myopia	24.7651	6.3	559	-1.25
192	18-21	Female	Myopia	24.9909	7.2	550	-1.75
193	18-21	Female	Myopia	24.9013	7.1	559	-1.5
194	18-21	Female	Myopia	24.86	6.2	559	-1.5
195	18-21	Female	Myopia	24.5128	6.4	552	-0.5
196	18-21	Female	Myopia	24.7157	6.3	559	-1
197	18-21	Female	Myopia	25.2226	6.3	562	-2.5
198	18-21	Female	Myopia	24.9598	6.3	544	-1.75
199	18-21	Female	Myopia	24.7003	7.4	570	-1
200	18-21	Female	Myopia	24.871	6.3	564	-1.5
201	18-21	Female	Myopia	24.4906	6.2	559	-0.5
202	18-21	Female	Myopia	25.7044	6.7	575	-4.5
203	18-21	Female	Myopia	25.2518	7	568	-2.5
204	18-21	Female	Myopia	24.9476	6.2	570	-1.75
205	18-21	Female	Myopia	24.9266	6.7	559	-1.75
206	18-21	Female	Myopia	24.8674	7.4	568	-1.5
207	18-21	Female	Myopia	24.67	6.7	570	-1
208	18-21	Female	Myopia	25.1888	6.7	542	-2.25
209	18-21	Female	Myopia	26.59	6.9	594	-6
210	18-21	Female	Myopia	25.2324	6.3	562	-2.5
211	18-21	Female	Myopia	26.29	6.9	600	-5.25
212	18-21	Female	Myopia	24.9693	7.3	576	-1.75
213	18-21	Female	Myopia	24.6354	6.5	572	-1
214	18-21	Female	Myopia	25.3143	6.1	562	-2.75
215	18-21	Female	Myopia	25.5248	6.5	562	-3.25
216	18-21	Female	Myopia	24.8837	6.6	556	-1.5
217	18-21	Female	Myopia	25.5472	6.8	562	-3.25
218	18-21	Female	Myopia	24.7059	6.7	559	-1
219	18-21	Female	Myopia	24.8303	7.3	564	-1.5
220	18-21	Female	Myopia	24.6916	7.4	559	-1
221	18-21	Female	Myopia	24.902	7.5	559	-1.5
222	18-21	Female	Myopia	25.0468	6.2	578	-2
223	18-21	Female	Myopia	24.9506	6.5	576	-1.75
224	18-21	Female	Myopia	25.5711	7.4	554	-3.25
225	18-21	Female	Myopia	25.1264	6.1	562	-2.25
226	18-21	Female	Myopia	24.9926	6.3	562	-1.75
227	18-21	Female	Myopia	24.8223	6.3	572	-1.25
228	18-21	Female	Myopia	25.4648	6.1	575	-3
229	18-21	Female	Myopia	25.2921	6.7	562	-2.5
230	18-21	Female	Myopia	24.8417	7.1	570	-1.5
231	18-21	Female	Myopia	24.9462	6.4	559	-1.75
232	18-21	Female	Myopia	24.8026	7.4	570	-1.25
233	18-21	Female	Myopia	24.7166	6.8	562	-1
234	18-21	Female	Myopia	25.0623	7.5	570	-2
235	18-21	Female	Myopia	25.7441	6.5	575	-4.5
236	18-21	Female	Myopia	25.0466	6.6	548	-2
237	18-21	Female	Myopia	24.7509	7	559	-1.25
238	18-21	Female	Myopia	25.4422	7.4	575	-3
239	18-21	Female	Myopia	25.7001	6.7	575	-4.5
240	18-21	Female	Myopia	24.8858	6.3	559	-1.5
241	18-21	Female	Myopia	25.0942	7.1	552	-2
242	18-21	Female	Myopia	24.7874	6.2	559	-1.25
243	18-21	Female	Myopia	24.49	6.4	548	-0.5
244	18-21	Female	Myopia	24.8786	6.5	558	-1.5
245	18-21	Female	Myopia	25.0301	6.1	550	-2
246	18-21	Female	Myopia	26.0947	7.5	586	-4.75
247	18-21	Female	Myopia	24.8347	6.2	570	-1.5
248	18-21	Female	Myopia	25.0958	7	562	-2
249	18-21	Female	Myopia	25.4507	7.4	598	-3
250	18-21	Female	Myopia	24.49	6.1	559	-0.5
251	18-21	Female	Myopia	25.4913	6.2	575	-3
252	18-21	Female	Myopia	25.1589	7.5	562	-2.25
253	18-21	Female	Myopia	24.5446	7.4	559	-0.75
254	18-21	Female	Myopia	24.9985	6.3	559	-1.75
255	18-21	Female	Myopia	25.1837	6.3	574	-2.25
256	18-21	Female	Myopia	24.5904	7.2	564	-0.75
257	18-21	Female	Myopia	24.8451	6.8	570	-1.5
258	18-21	Female	Myopia	25.1295	6.6	562	-2.25
259	18-21	Female	Myopia	24.9924	7	570	-1.75
260	18-21	Female	Myopia	24.7005	6.1	559	-1
261	18-21	Female	Myopia	26.0609	6.1	595	-4.5
262	18-21	Female	Myopia	25.1636	7.1	562	-2.25
263	18-21	Female	Myopia	25.3703	6.2	562	-2.75
264	18-21	Female	Myopia	25.4295	7.5	572	-3
265	18-21	Female	Myopia	25.163	6.1	550	-2.25
266	18-21	Female	Myopia	25.2198	7	575	-2.5
267	18-21	Female	Myopia	25.3104	6.8	575	-2.75
268	18-21	Female	Myopia	25.4605	7	584	-3
269	18-21	Female	Myopia	24.8553	6.6	570	-1.5
270	18-21	Female	Myopia	25.5563	7	562	-3.25
271	18-21	Female	Myopia	25.3682	6.4	590	-2.75
272	18-21	Female	Myopia	24.8957	7	559	-1.5
273	18-21	Female	Myopia	24.6892	6.2	559	-1
274	18-21	Female	Myopia	25.6358	6.2	575	-4.5
275	18-21	Female	Myopia	24.49	7.2	559	-0.5
276	18-21	Female	Myopia	25.3239	7.4	562	-2.75
277	18-21	Female	Myopia	25.8128	7.4	585	-4
278	18-21	Female	Myopia	26.19	6.5	594	-5
279	18-21	Female	Myopia	24.9246	7.2	570	-1.75
280	18-21	Female	Myopia	25.5527	6.4	575	-3.25
281	18-21	Female	Myopia	25.5033	6.1	575	-3.25
282	18-21	Female	Myopia	25.2664	6.6	556	-2.5
283	18-21	Female	Myopia	24.6427	7.5	560	-1
284	18-21	Female	Myopia	24.9899	6.8	562	-1.75
285	18-21	Male	Myopia	24.8883	6.5	570	-1.75
286	18-21	Male	Myopia	24.544	7.3	572	-1
287	18-21	Male	Myopia	25.3309	7.1	575	-3
288	18-21	Male	Myopia	24.6418	7.2	570	-1.25
289	18-21	Male	Myopia	25.4348	6.2	566	-3.25
290	18-21	Male	Myopia	25.5942	6.1	562	-4.25
291	18-21	Male	Myopia	24.8518	6.5	558	-1.75
292	18-21	Male	Myopia	24.4273	7.5	559	-0.5
293	18-21	Male	Myopia	24.9483	7	574	-2
294	18-21	Male	Myopia	26.1104	7.1	598	-5
295	18-21	Male	Myopia	25.1101	7	556	-2.25
296	18-21	Male	Myopia	25.4122	7.5	575	-3.25
297	18-21	Male	Myopia	24.6808	7.5	559	-1.25
298	18-21	Male	Myopia	25.3501	6.9	575	-3
299	18-21	Male	Myopia	24.9933	6.3	559	-2
300	18-21	Male	Myopia	25.4	6.1	575	-3
301	18-21	Male	Myopia	24.7528	6.4	550	-1.5
302	18-21	Male	Myopia	24.8424	6.9	559	-1.75
303	18-21	Male	Myopia	24.4	7.2	559	-0.5
304	18-21	Male	Myopia	25.0379	6.9	562	-2.25
305	18-21	Male	Myopia	25.8412	7.5	585	-4.25
306	18-21	Male	Myopia	25.06	6.1	574	-2.25
307	18-21	Male	Myopia	24.6625	6.1	548	-1.25
308	18-21	Male	Myopia	24.6874	6.4	546	-1.25
309	18-21	Male	Myopia	24.9074	6.5	570	-1.75
310	18-21	Male	Myopia	25.2344	7.4	575	-2.75
311	18-21	Male	Myopia	24.7761	6.5	559	-1.5
312	18-21	Male	Myopia	24.9499	6.7	559	-2
313	18-21	Male	Myopia	24.4427	7.3	568	-0.5
314	18-21	Male	Myopia	25.2831	6.7	548	-2.75
315	18-21	Male	Myopia	25.4731	7.2	590	-3.25
316	18-21	Male	Myopia	25.2367	7.1	562	-2.75
317	18-21	Male	Myopia	25.6154	6.5	562	-4.25
318	18-21	Male	Myopia	24.4	7.2	559	-0.5
319	18-21	Male	Myopia	25.3942	6.7	580	-3
320	18-21	Male	Myopia	25.3757	7	575	-3
321	18-21	Male	Myopia	25.3624	6.5	584	-3
322	18-21	Male	Myopia	24.5982	6.6	559	-1
323	18-21	Male	Myopia	24.9257	7.4	570	-2
324	18-21	Male	Myopia	24.9755	6.1	554	-2
325	18-21	Male	Myopia	25.0852	7.5	560	-2.25
326	18-21	Male	Myopia	25.1739	6.8	562	-2.5
327	18-21	Male	Myopia	24.924	6.9	570	-1.75
328	18-21	Male	Myopia	24.4	7.4	562	-0.5
329	18-21	Male	Myopia	24.4485	7.2	559	-0.75
330	18-21	Male	Myopia	26.3	7.3	582	-5.5
331	18-21	Male	Myopia	24.8003	7.3	559	-1.5
332	18-21	Male	Myopia	24.8425	6.1	559	-1.75
333	18-21	Male	Myopia	25.0914	6.4	586	-2.25
334	18-21	Male	Myopia	24.7879	7.5	559	-1.5
335	18-21	Male	Myopia	24.7793	7.1	559	-1.5
336	18-21	Male	Myopia	24.8334	7.3	566	-1.75
337	18-21	Male	Myopia	25.6824	7.5	575	-4.25
338	18-21	Male	Myopia	25.0237	7.5	559	-2.25
339	18-21	Male	Myopia	24.9736	6.2	559	-2
340	18-21	Male	Myopia	25.0008	6.8	559	-2
341	18-21	Male	Myopia	24.7398	7.1	559	-1.5
342	18-21	Male	Myopia	25.1108	7	562	-2.25
343	18-21	Male	Myopia	24.434	6.1	559	-0.5
344	18-21	Male	Myopia	26.1436	7.4	612	-5
345	18-21	Male	Myopia	25.4266	7	594	-3.25
346	18-21	Male	Myopia	25.0523	6.9	564	-2.25
347	18-21	Male	Myopia	24.9088	7.5	559	-1.75
348	18-21	Male	Myopia	24.7872	7.5	548	-1.5
349	18-21	Male	Myopia	26.2	6.2	590	-5.25
350	18-21	Male	Myopia	24.6714	7.1	559	-1.25
351	18-21	Male	Myopia	25.021	7.4	562	-2.25
352	18-21	Male	Myopia	24.9691	6.2	562	-2
353	18-21	Male	Myopia	24.913	6.4	558	-1.75
354	18-21	Male	Myopia	24.9404	7.5	558	-2
355	18-21	Male	Myopia	24.9464	7.5	558	-2
356	18-21	Male	Myopia	26.0398	6.4	585	-4.75
357	18-21	Male	Myopia	25.2547	6.6	546	-2.75
358	18-21	Male	Myopia	24.7796	7.3	558	-1.5
359	18-21	Male	Myopia	25.5238	7	585	-4.5
360	18-21	Male	Myopia	25.4761	6.4	572	-3.25
361	18-21	Male	Myopia	24.7558	6.5	558	-1.5
362	18-21	Male	Myopia	24.8388	7.1	558	-1.75
363	18-21	Male	Myopia	24.5413	7.1	558	-0.75
364	18-21	Male	Myopia	26.4	6.6	600	-5.75
365	18-21	Male	Myopia	25.0857	6.5	562	-2.25
366	18-21	Male	Myopia	24.6148	6.9	564	-1
367	18-21	Male	Myopia	26.5	7.1	620	-6
368	18-21	Male	Myopia	25.3623	7.1	575	-3
369	18-21	Male	Myopia	24.9391	7.3	558	-2
370	18-21	Male	Myopia	26.4	6.2	580	-5.75
371	18-21	Male	Myopia	26.1	6.8	590	-5
372	18-21	Male	Myopia	24.8009	7.3	550	-1.5
373	18-21	Male	Myopia	24.9942	6.3	570	-2
374	18-21	Male	Myopia	24.4	7.3	556	-0.5
375	18-21	Male	Myopia	24.682	6.3	558	-1.25
376	18-21	Male	Myopia	24.6829	7.2	558	-1.25
377	18-21	Male	Myopia	24.4	6.9	558	-0.5
378	18-21	Male	Myopia	25.3098	6.5	570	-3
379	18-21	Male	Myopia	25.1593	6.6	544	-2.5
380	18-21	Male	Myopia	24.6165	7.5	558	-1
381	18-21	Male	Myopia	25.4756	7.4	570	-3.25
382	18-21	Male	Myopia	26.1882	6.3	580	-5.25
383	18-21	Male	Myopia	24.5528	6.6	570	-1
384	18-21	Male	Myopia	25.2737	7	570	-2.75
385	18-21	Male	Myopia	24.7521	7.2	574	-1.5
386	18-21	Male	Myopia	24.6707	7.3	558	-1.25
387	18-21	Male	Myopia	25.0574	7	562	-2.25
388	18-21	Male	Myopia	24.9287	7.1	558	-2
389	18-21	Male	Myopia	26.2	6.4	600	-5.25
390	18-21	Male	Myopia	25.1422	6.1	562	-2.5
391	18-21	Male	Myopia	25.0279	6.2	574	-2.25
392	18-21	Male	Myopia	24.4517	6.8	558	-0.75
393	18-21	Male	Myopia	24.7677	6.9	560	-1.5
394	18-21	Male	Myopia	25.0519	6.2	562	-2.25
395	18-21	Male	Myopia	25.0432	7.2	562	-2.25
396	18-21	Male	Myopia	25.269	6.5	562	-2.75
397	18-21	Male	Myopia	24.4	6.9	558	-0.5
398	18-21	Male	Myopia	24.8953	6.6	562	-1.75
399	18-21	Male	Myopia	25.036	7.4	562	-2.25
400	18-21	Male	Myopia	25.7024	6.7	585	-4
401	18-21	Male	Myopia	25.8	6.3	590	-5
402	18-21	Male	Myopia	24.4	6.2	560	-0.5
403	18-21	Male	Myopia	24.6196	6.9	570	-1
404	18-21	Male	Myopia	24.8854	7.4	570	-1.75
405	18-21	Male	Myopia	24.6881	7.3	570	-1.25
406	18-21	Male	Myopia	25.1173	6.2	570	-2.5
407	18-21	Male	Myopia	25.3409	6.6	575	-3
408	18-21	Male	Myopia	25.3355	6.2	575	-3
409	18-21	Male	Myopia	25.2159	6.9	562	-2.75
410	18-21	Male	Myopia	24.776	6.4	558	-1.5
411	18-21	Male	Myopia	24.8103	6.1	558	-1.5
412	18-21	Male	Myopia	24.4516	7.2	560	-0.75
413	18-21	Male	Myopia	25.1121	6.5	570	-2.25
414	18-21	Male	Myopia	24.7314	7.3	560	-1.25
415	18-21	Male	Myopia	24.7499	6.8	588	-1.5
416	18-21	Male	Myopia	24.937	6.3	570	-2
417	18-21	Male	Myopia	25.2119	6.7	570	-2.75
418	18-21	Male	Myopia	25.0321	6.7	562	-2.25
419	18-21	Male	Myopia	25.8127	7.2	542	-4.25
420	18-21	Male	Myopia	25.0266	6.5	582	-2.25
421	18-21	Male	Myopia	24.9206	6.9	570	-1.75
422	18-21	Male	Myopia	24.6692	6.2	548	-1.25
423	18-21	Male	Myopia	25.163	7.1	588	-2.5
424	18-21	Male	Myopia	25.0363	6.5	562	-2.25
425	18-21	Male	Myopia	24.9111	6.5	570	-1.75
426	18-21	Male	Myopia	24.6419	6.7	544	-1.25
427	18-21	Male	Myopia	25.5678	6.1	580	-4.5
428	18-21	Male	Myopia	24.8388	7.5	562	-1.75
429	18-21	Male	Myopia	24.7112	6.3	570	-1.25
430	18-21	Male	Myopia	26.168	7	590	-5.25
431	18-21	Male	Myopia	25.9062	7.4	590	-4.5
432	18-21	Male	Myopia	24.8196	7	554	-1.5
433	18-21	Male	Myopia	24.9515	7.2	570	-2
434	18-21	Male	Myopia	25.6968	6.6	584	-4
435	18-21	Male	Myopia	25.3045	6.1	584	-2.75
436	18-21	Male	Myopia	24.4	6.4	548	-0.5
437	18-21	Male	Myopia	24.7344	7.5	558	-1.5
438	18-21	Male	Myopia	25.1172	6.8	570	-2.5
439	18-21	Male	Myopia	24.6457	6.3	558	-1.25
440	18-21	Male	Myopia	25.5516	6.8	580	-4.5
441	18-21	Male	Myopia	24.5426	7.5	558	-0.75
442	18-21	Male	Myopia	24.7512	6.3	566	-1.5
443	18-21	Male	Myopia	25.4726	7	588	-3.25
444	18-21	Male	Myopia	25.1797	6.8	562	-2.5
445	18-21	Male	Myopia	24.7313	6.6	558	-1.25
446	18-21	Male	Myopia	25.3621	6.8	562	-3
447	18-21	Male	Myopia	24.8712	6.1	558	-1.75
448	18-21	Male	Myopia	25.2235	7.3	578	-2.75
449	18-21	Male	Myopia	25.4871	6.8	562	-3.25
450	18-21	Male	Myopia	25.3424	6.2	572	-3
451	18-21	Male	Myopia	25.3148	6.4	562	-3
452	18-21	Male	Myopia	25.6313	6.9	586	-3.75
453	18-21	Male	Myopia	24.6491	6.4	566	-1.25
454	18-21	Male	Myopia	24.5494	6.5	570	-1
455	18-21	Male	Myopia	25.1362	6.5	554	-2.5
456	18-21	Male	Myopia	24.6174	6.6	570	-1
457	18-21	Male	Myopia	25.0941	7.3	592	-2.25
458	18-21	Male	Myopia	25.4664	6.7	598	-3.25
459	18-21	Male	Myopia	24.8614	7.2	558	-1.75
460	18-21	Male	Myopia	25.4833	6.5	562	-3.25
461	18-21	Male	Myopia	24.4343	6.2	542	-0.5
462	18-21	Male	Myopia	25.3376	6.3	562	-3
463	18-21	Male	Myopia	24.6837	7.4	570	-1.25
464	18-21	Male	Myopia	24.4	7.5	558	-0.5
465	18-21	Male	Myopia	24.9486	7	558	-2
466	18-21	Male	Myopia	25.4072	6.8	582	-3.25
467	18-21	Male	Myopia	24.6866	6.6	558	-1.25
468	18-21	Male	Myopia	25.4689	7.2	586	-3.25
469	18-21	Male	Myopia	24.8098	6.7	558	-1.5
470	18-21	Male	Myopia	24.7897	6.1	558	-1.5
471	18-21	Female	Myopia	24.9515	7.1	560	-1.75
472	18-21	Female	Myopia	25.5162	6.6	574	-3.25
473	18-21	Female	Myopia	25.1157	7.2	562	-2.25
474	18-21	Female	Myopia	24.9371	7	556	-1.75
475	18-21	Female	Myopia	25.7169	6.5	570	-3.75
476	18-21	Female	Myopia	25.7781	7.5	562	-3.75
477	18-21	Female	Myopia	24.49	7.4	558	-0.5
478	18-21	Female	Myopia	25.6177	6.5	590	-4.5
479	18-21	Female	Myopia	24.6623	6.8	558	-1
480	18-21	Female	Myopia	25.3558	7.3	568	-2.75
481	18-21	Female	Myopia	25.2616	7.5	556	-2.5
482	18-21	Female	Myopia	25.0784	6.9	562	-2
483	18-21	Female	Myopia	25.041	6.5	546	-2
484	18-21	Female	Myopia	25.3703	6.1	562	-2.75
485	18-21	Female	Myopia	25.6613	7.5	542	-4.5
486	18-21	Female	Myopia	24.8946	6.7	570	-1.5
487	18-21	Female	Myopia	25.6063	6.2	562	-3.5
488	18-21	Female	Myopia	24.9013	6.6	570	-1.5
489	18-21	Female	Myopia	25.0335	7.2	546	-2
490	18-21	Female	Myopia	25.2035	7.5	562	-2.25
491	18-21	Female	Myopia	26.49	7.2	582	-5.75
492	18-21	Female	Myopia	25.6826	7.3	558	-3.5
493	18-21	Female	Myopia	24.49	7.3	562	-0.5
494	18-21	Female	Myopia	24.7872	7.2	578	-1.25
495	18-21	Female	Myopia	26.39	6.9	590	-5.5
496	18-21	Female	Myopia	24.6557	6.8	558	-1
497	18-21	Female	Myopia	24.49	6.4	565	-0.5
498	18-21	Female	Myopia	25.5599	6.7	578	-3.25
499	18-21	Female	Myopia	25.0045	6.9	564	-1.75
500	18-21	Female	Myopia	25.2316	6.5	552	-2.5
501	18-21	Female	Myopia	24.8148	7.1	558	-1.25
502	18-21	Female	Myopia	25.0327	7.5	570	-2
503	18-21	Female	Myopia	25.2352	6.6	562	-2.5
504	18-21	Female	Myopia	24.9279	7	558	-1.75
505	18-21	Female	Myopia	24.49	6.2	565	-0.5
506	18-21	Female	Myopia	24.7942	6.6	558	-1.25
507	18-21	Female	Myopia	24.9114	6.4	558	-1.5
508	18-21	Female	Myopia	25.3606	7.4	542	-2.75
509	18-21	Female	Myopia	25.1404	7.4	562	-2.25
510	18-21	Female	Myopia	24.5936	6.8	572	-0.75
511	18-21	Female	Myopia	24.9989	6.2	562	-1.75
512	18-21	Female	Myopia	24.49	7.4	550	-0.5
513	18-21	Female	Myopia	25.4228	6.9	576	-3
514	18-21	Female	Myopia	25.372	7.5	546	-2.75
515	18-21	Female	Myopia	25.45	6.1	568	-3
516	18-21	Female	Myopia	24.9409	6.6	558	-1.75
517	18-21	Female	Myopia	25.34	6.6	556	-2.75
518	18-21	Female	Myopia	24.6323	7.3	558	-0.75
519	18-21	Female	Myopia	25.1694	7.1	562	-2.25
520	18-21	Female	Myopia	24.7657	6.4	558	-1.25
521	18-21	Female	Myopia	25.4662	7	560	-3
522	18-21	Female	Myopia	25.7169	6.3	578	-3.75
523	18-21	Female	Myopia	24.7576	6.3	560	-1.25
524	18-21	Female	Myopia	25.3707	7.3	562	-2.75
525	18-21	Female	Myopia	25.2452	7.3	562	-2.5
526	18-21	Female	Myopia	25.5294	6.1	562	-3.25
527	18-21	Female	Myopia	25.0547	7.2	562	-2
528	18-21	Female	Myopia	24.825	6.9	565	-1.5
529	18-21	Female	Myopia	25.2511	7.1	574	-2.5
530	18-21	Female	Myopia	25.3026	6.5	594	-2.75
531	18-21	Female	Myopia	24.7131	7.3	558	-1
532	18-21	Female	Myopia	24.9792	6.2	550	-1.75
533	18-21	Female	Myopia	25.2574	7.2	562	-2.5
534	18-21	Female	Myopia	24.961	6.8	542	-1.75
535	18-21	Female	Myopia	24.5483	6.7	558	-0.75
536	18-21	Female	Myopia	25.3959	7.5	544	-2.75
537	18-21	Female	Myopia	25.2573	7.4	576	-2.5
538	18-21	Female	Myopia	25.1734	7	562	-2.25
539	18-21	Female	Myopia	25.7253	7.3	564	-3.75
540	18-21	Female	Myopia	26.19	6.3	590	-5
541	18-21	Female	Myopia	25.5408	6.6	562	-3.25
542	18-21	Female	Myopia	25.3734	6.1	562	-2.75
543	18-21	Female	Myopia	25.3426	7.2	592	-2.75
544	18-21	Female	Myopia	25.3638	7.1	574	-2.75
545	18-21	Female	Myopia	25.1879	6.9	566	-2.25
546	18-21	Female	Myopia	24.7954	7	558	-1.25
547	18-21	Female	Myopia	25.4231	7	588	-3
548	18-21	Female	Myopia	24.9359	7	558	-1.75
549	18-21	Female	Myopia	25.2782	7.5	552	-2.5
550	18-21	Female	Myopia	25.0422	7.1	552	-2
551	18-21	Female	Myopia	24.6093	6.3	565	-0.75
552	18-21	Female	Myopia	25.1791	6.5	562	-2.25
553	18-21	Female	Myopia	25.0833	6.8	570	-2
554	18-21	Female	Myopia	25.2292	7.2	562	-2.5
555	18-21	Female	Myopia	25.0494	6.8	572	-2
556	18-21	Female	Myopia	25.2406	6.5	562	-2.5
557	18-21	Female	Myopia	25.1285	6.7	562	-2.25
558	18-21	Female	Myopia	25.636	6.2	562	-3.5
559	18-21	Female	Myopia	25.1639	7.1	562	-2.25
560	18-21	Female	Myopia	25.0727	7	562	-2
561	18-21	Female	Myopia	24.6369	7.1	558	-1
562	18-21	Female	Myopia	24.5321	6.8	560	-0.5
563	18-21	Female	Myopia	25.4585	7	578	-3
564	18-21	Female	Myopia	24.6745	7.3	558	-1
565	18-21	Female	Myopia	25.3534	7.2	562	-2.75
566	18-21	Female	Myopia	24.8956	6.4	558	-1.5
567	18-21	Female	Myopia	24.7841	6.2	570	-1.25
568	18-21	Female	Myopia	25.2907	6.7	586	-2.5
569	18-21	Female	Myopia	24.9645	6.9	562	-1.75
570	18-21	Female	Myopia	24.49	7.3	558	-0.5
571	18-21	Female	Myopia	25.2076	6.4	570	-2.5
572	18-21	Female	Myopia	25.3381	7.3	562	-2.75
573	18-21	Female	Myopia	25.1674	6.4	562	-2.25
574	18-21	Female	Myopia	25.454	6.2	562	-3
575	18-21	Female	Myopia	25.4808	6.8	548	-3
576	18-21	Female	Myopia	25.0119	6.9	562	-1.75
577	18-21	Female	Myopia	24.49	6.5	576	-0.5
578	18-21	Female	Myopia	25.4238	6.7	570	-3
579	18-21	Female	Myopia	25.1764	7.1	562	-2.25
580	18-21	Female	Myopia	25.5748	6.5	562	-3.25
581	18-21	Female	Myopia	24.7344	7.3	558	-1.25
582	18-21	Female	Myopia	25.1814	7.1	556	-2.25
583	18-21	Female	Myopia	25.3195	6.4	562	-2.75
584	18-21	Female	Myopia	24.49	6.8	558	-0.5
585	18-21	Female	Myopia	25.0888	7.5	574	-2
586	18-21	Female	Myopia	24.49	6.4	558	-0.5
587	18-21	Female	Myopia	25.4385	6.2	570	-3
588	18-21	Female	Myopia	24.8266	6.3	570	-1.5
589	18-21	Female	Myopia	25.5934	6.5	570	-3.5
590	18-21	Female	Myopia	25.5265	7.1	570	-3.25
591	18-21	Female	Myopia	25.0241	6.8	562	-2
592	18-21	Female	Myopia	25.4007	6.6	570	-3
593	18-21	Female	Myopia	25.3443	6.5	570	-2.75
594	18-21	Female	Myopia	25.2621	6.4	570	-2.5
595	18-21	Female	Myopia	25.383	6.1	570	-2.75
596	18-21	Female	Myopia	26.59	7	630	-6
597	18-21	Female	Myopia	25.0276	6.8	570	-2
598	18-21	Female	Myopia	24.6042	6.7	565	-0.75
599	18-21	Female	Myopia	24.4941	6.3	558	-0.5
600	18-21	Female	Myopia	24.8889	7	558	-1.5
601	18-21	Female	Myopia	26.29	6.5	590	-5.25
602	18-21	Female	Myopia	24.49	7	564	-0.5
603	18-21	Female	Myopia	24.609	6.6	560	-0.75
604	18-21	Female	Myopia	25.2367	7	570	-2.5
605	18-21	Female	Myopia	24.9893	6.2	562	-1.75
606	18-21	Female	Myopia	24.9917	6.2	570	-1.75
607	18-21	Female	Myopia	25.1337	6.1	568	-2.25
608	18-21	Female	Myopia	25.1844	7	580	-2.25
609	18-21	Female	Myopia	24.842	6.7	558	-1.5
610	18-21	Female	Myopia	24.49	7.3	558	-0.5
611	18-21	Female	Myopia	24.5232	6.1	560	-0.5
612	18-21	Female	Myopia	25.1609	7	556	-2.25
613	18-21	Female	Myopia	25.5361	7	548	-3.25
614	18-21	Female	Myopia	24.879	7.3	558	-1.5
615	18-21	Female	Myopia	25.1506	7.4	562	-2.25
616	18-21	Female	Myopia	24.49	7.3	544	-0.5
617	18-21	Female	Myopia	24.9958	6.4	562	-1.75
618	18-21	Female	Myopia	24.7154	7.1	565	-1
619	18-21	Female	Myopia	24.8017	6.2	565	-1.25
620	18-21	Female	Myopia	25.2953	6.6	562	-2.5
621	18-21	Female	Myopia	25.0283	7.1	586	-2
622	18-21	Female	Myopia	25.2143	7.4	562	-2.5
623	18-21	Female	Myopia	26.29	6.8	590	-5.25
624	18-21	Female	Myopia	24.5298	7.5	558	-0.5
625	18-21	Female	Myopia	25.3992	6.1	570	-3
626	18-21	Female	Myopia	25.2688	6.4	580	-2.5
627	18-21	Female	Myopia	25.7962	6.6	552	-4
628	18-21	Female	Myopia	25.6934	7.2	570	-3.75
629	18-21	Female	Myopia	25.6378	6.5	570	-3.5
630	18-21	Female	Myopia	25.3603	7.5	584	-2.75
631	18-21	Female	Myopia	25.0184	7.3	562	-2
632	18-21	Female	Myopia	26.19	7.4	598	-5
633	18-21	Female	Myopia	24.7351	7.5	558	-1.25
634	18-21	Female	Myopia	25.1794	7.1	562	-2.25
635	18-21	Female	Myopia	26.19	6.6	590	-5
636	18-21	Female	Myopia	26.59	6.6	630	-6
637	18-21	Female	Myopia	25.169	6.7	558	-2.25
638	18-21	Female	Myopia	24.9998	6.8	562	-1.75
639	18-21	Female	Myopia	25.5682	6.5	570	-3.25
640	18-21	Female	Myopia	25.2034	7.5	548	-2.25
641	18-21	Female	Myopia	25.1935	6.2	575	-2.25
642	18-21	Female	Myopia	25.0793	7.1	562	-2
643	18-21	Female	Myopia	24.7837	6.6	558	-1.25
644	18-21	Female	Myopia	25.1762	6.8	575	-2.25
645	18-21	Female	Myopia	25.2578	7.3	562	-2.5
646	18-21	Female	Myopia	25.6664	6.9	580	-3.5
647	18-21	Female	Myopia	25.6918	6.2	542	-3.75
648	18-21	Female	Myopia	24.8392	7.5	558	-1.5
649	18-21	Female	Myopia	25.0954	7.3	562	-2
650	18-21	Female	Myopia	24.7329	6.5	558	-1.25
651	18-21	Female	Myopia	25.2554	7.3	562	-2.5
652	18-21	Female	Myopia	24.6868	7.1	562	-1
653	18-21	Female	Myopia	24.689	6.8	558	-1
654	18-21	Female	Myopia	25.3264	6.3	562	-2.75
655	18-21	Female	Myopia	25.2811	7.5	570	-2.5
656	18-21	Female	Myopia	25.289	7	570	-2.5
657	18-21	Female	Myopia	24.5529	6.6	542	-0.75
658	18-21	Female	Myopia	24.49	7.3	542	-0.5
659	18-21	Female	Myopia	25.015	6.6	562	-1.75
660	18-21	Female	Myopia	25.2989	7.3	562	-2.5
661	18-21	Female	Myopia	25.2487	6.2	578	-2.5
662	18-21	Female	Myopia	26.1458	6.6	585	-4.75
663	18-21	Female	Myopia	24.49	6.6	558	-0.5
664	18-21	Female	Myopia	25.5626	7.1	580	-3.25
665	18-21	Female	Myopia	25.2068	7.4	546	-2.5
666	18-21	Female	Myopia	24.5698	7	554	-0.75
667	18-21	Female	Myopia	25.1793	7.2	588	-2.25
668	18-21	Female	Myopia	24.6611	6.3	558	-1
669	18-21	Female	Myopia	25.6181	6.5	575	-3.5
670	18-21	Female	Myopia	25.0869	7.2	570	-2
671	18-21	Female	Myopia	25.007	6.6	562	-1.75
672	18-21	Female	Myopia	25.2236	7.2	548	-2.5
673	18-21	Female	Myopia	24.8474	6.9	558	-1.5
674	18-21	Female	Myopia	25.0406	6.1	566	-2
675	18-21	Female	Myopia	24.49	6.1	558	-0.5
676	18-21	Female	Myopia	25.6114	6.1	575	-3.5
677	18-21	Female	Myopia	24.9161	6.7	565	-1.5
678	18-21	Female	Myopia	25.2716	7.4	558	-2.5
679	18-21	Female	Myopia	25.4402	7.5	582	-3
680	18-21	Female	Myopia	25.1291	6.9	576	-2.25
681	18-21	Female	Myopia	25.146	7.5	558	-2.25
682	18-21	Female	Myopia	25.5126	6.9	570	-3.25
683	18-21	Female	Myopia	25.234	6.9	570	-2.5
684	18-21	Female	Myopia	25.389	6.2	570	-2.75
685	18-21	Female	Myopia	25.1333	7.1	570	-2.25
686	18-21	Female	Myopia	25.0921	7	570	-2
687	18-21	Female	Myopia	25.0776	7.4	570	-2
688	18-21	Female	Myopia	25.4406	6.2	580	-3
689	18-21	Female	Myopia	24.6945	7	568	-1
690	18-21	Female	Myopia	25.1298	7.3	558	-2.25
691	18-21	Female	Myopia	24.9026	6.6	558	-1.5
692	18-21	Female	Myopia	25.1178	6.2	554	-2.25
693	18-21	Female	Myopia	25.5478	6.7	548	-3.25
694	18-21	Female	Myopia	24.994	6.6	558	-1.75
695	18-21	Female	Myopia	25.5918	7	580	-3.5
696	18-21	Female	Myopia	25.2434	6.3	558	-2.5
697	18-21	Female	Myopia	25.6097	6.8	570	-3.5
698	18-21	Female	Myopia	25.2265	6.1	570	-2.5
699	18-21	Female	Myopia	25.2764	7.5	570	-2.5
700	18-21	Female	Myopia	24.9799	7	558	-1.75
701	18-21	Female	Myopia	24.7949	6.4	565	-1.25
702	18-21	Female	Myopia	24.7093	7.5	558	-1
703	18-21	Female	Myopia	25.337	7.4	580	-2.75
704	18-21	Female	Myopia	24.6806	6.6	558	-1
705	18-21	Female	Myopia	24.7861	7.2	558	-1.25
706	18-21	Female	Myopia	25.0489	6.8	578	-2
707	18-21	Female	Myopia	25.4023	7.3	578	-3
708	18-21	Female	Myopia	24.6259	6.2	558	-0.75
709	18-21	Female	Myopia	25.1544	6.2	558	-2.25
710	18-21	Female	Myopia	25.0439	6.3	558	-2
711	18-21	Female	Myopia	24.7742	6.2	558	-1.25
712	18-21	Female	Myopia	24.6356	7.2	558	-1
713	18-21	Female	Myopia	25.4903	7.2	570	-3
714	18-21	Female	Myopia	25.5485	7.2	570	-3.25
715	18-21	Female	Myopia	24.9879	6.6	554	-1.75
716	18-21	Female	Myopia	25.0574	6.1	558	-2
717	18-21	Female	Myopia	25.0743	7.1	558	-2
718	18-21	Female	Myopia	25.997	6.5	590	-4.5
719	18-21	Female	Myopia	24.6523	7.4	558	-1
720	18-21	Female	Myopia	25.3621	7.4	580	-2.75
721	18-21	Female	Myopia	25.0461	6.9	558	-2
722	18-21	Female	Myopia	24.49	7	555	-0.5
723	18-21	Female	Myopia	24.8154	6.4	558	-1.25
724	18-21	Female	Myopia	25.138	7.4	558	-2.25
725	18-21	Female	Myopia	24.848	6.5	566	-1.5
726	18-21	Female	Myopia	24.8481	6.1	570	-1.5
727	18-21	Female	Myopia	25.7901	6.6	578	-4
728	18-21	Female	Myopia	24.5919	7.5	560	-0.75
729	18-21	Female	Myopia	25.1742	7.5	565	-2.25
730	18-21	Female	Myopia	24.9313	6.9	565	-1.75
731	18-21	Female	Myopia	25.1288	7.4	565	-2.25
732	18-21	Female	Myopia	24.49	7.3	558	-0.5
733	18-21	Female	Myopia	25.028	7.4	572	-2
734	18-21	Female	Myopia	25.4811	6.3	560	-3
735	18-21	Female	Myopia	24.649	7.4	558	-1
736	18-21	Female	Myopia	24.983	6.5	558	-1.75
737	18-21	Female	Myopia	24.49	7.4	578	-0.5
738	18-21	Female	Myopia	24.9815	6.7	558	-1.75
739	18-21	Female	Myopia	24.886	7.4	558	-1.5
740	18-21	Female	Myopia	25.3735	6.9	558	-2.75
741	18-21	Female	Myopia	24.49	6.7	558	-0.5
742	18-21	Female	Myopia	25.0615	6.8	558	-2
743	18-21	Female	Myopia	24.6157	6.7	558	-0.75
744	18-21	Female	Myopia	24.7331	6.7	564	-1.25
745	18-21	Female	Myopia	24.578	7	578	-0.75
746	18-21	Female	Myopia	26.0921	6.4	590	-4.75
747	18-21	Female	Myopia	25.2999	6.2	576	-2.5
748	18-21	Female	Myopia	24.602	7.3	558	-0.75
749	18-21	Female	Myopia	24.5716	6.9	554	-0.75
750	18-21	Female	Myopia	25.1501	7.2	558	-2.25
751	18-21	Female	Myopia	24.9751	7.3	558	-1.75
752	18-21	Female	Myopia	25.2997	6.4	582	-2.5
753	18-21	Female	Myopia	24.9371	6.7	558	-1.75
754	18-21	Female	Myopia	25.4342	7.4	574	-3
755	18-21	Female	Myopia	24.9045	7.3	542	-1.5
756	18-21	Female	Myopia	25.1476	6.6	564	-2.25
757	18-21	Female	Myopia	25.4324	6.8	558	-3
758	18-21	Female	Myopia	24.9726	6.5	558	-1.75
759	18-21	Female	Myopia	26.49	7.4	590	-5.75
760	18-21	Female	Myopia	24.644	7.2	572	-1
761	18-21	Female	Myopia	25.2232	6.2	558	-2.5
762	18-21	Female	Myopia	25.0674	6.8	558	-2
763	18-21	Female	Myopia	25.7796	7.3	580	-4
764	18-21	Female	Myopia	24.7285	6.7	558	-1
765	18-21	Female	Myopia	25.5979	7	576	-3.5
766	18-21	Female	Myopia	24.8801	7	570	-1.5
767	18-21	Female	Myopia	24.8407	7.3	568	-1.5
768	18-21	Female	Myopia	25.503	7.1	562	-3.25
769	18-21	Female	Myopia	25.399	7.4	558	-3
770	18-21	Female	Myopia	24.931	6.3	558	-1.75
771	18-21	Female	Myopia	25.0816	7.1	568	-2
772	18-21	Female	Myopia	26.59	6.7	582	-6
773	18-21	Female	Myopia	24.49	7.1	558	-0.5
774	18-21	Female	Myopia	25.3546	7.3	562	-2.75
775	18-21	Female	Myopia	25.1135	7.3	574	-2.25
776	18-21	Female	Myopia	24.6857	6.8	548	-1
777	18-21	Female	Myopia	25.6387	6.8	580	-3.5
778	18-21	Female	Myopia	25.1782	7.1	550	-2.25
779	18-21	Female	Myopia	24.7691	6.9	568	-1.25
780	18-21	Female	Myopia	24.6095	6.9	556	-0.75
781	18-21	Female	Myopia	24.6848	7.2	558	-1
782	18-21	Female	Myopia	25.2834	7.4	558	-2.5
783	18-21	Female	Myopia	25.778	6.3	558	-3.75
784	18-21	Female	Myopia	25.3704	7.4	560	-2.75
785	18-21	Female	Myopia	25.1647	7.1	558	-2.25
786	18-21	Female	Myopia	24.6226	6.9	558	-0.75
787	18-21	Male	Myopia	24.862	6.7	558	-1.75
788	18-21	Male	Myopia	25.2493	7.2	596	-2.75
789	18-21	Male	Myopia	25.1773	7.1	558	-2.5
790	18-21	Male	Myopia	24.7219	7.3	570	-1.25
791	18-21	Male	Myopia	25.1181	7.1	558	-2.5
792	18-21	Male	Myopia	24.4	7	558	-0.5
793	18-21	Male	Myopia	25.1309	7.3	560	-2.5
794	18-21	Male	Myopia	24.4	7	558	-0.5
795	18-21	Male	Myopia	24.7409	7.4	556	-1.5
796	18-21	Male	Myopia	25.3973	7.2	574	-3
797	18-21	Male	Myopia	25.5295	6.5	570	-3.5
798	18-21	Male	Myopia	24.496	7.4	560	-0.75
799	18-21	Male	Myopia	25.32	7.4	570	-3
800	18-21	Male	Myopia	24.4727	6.9	562	-0.75
801	18-21	Male	Myopia	24.9254	6.6	558	-2
802	18-21	Male	Myopia	25.318	7.5	586	-3
803	18-21	Male	Myopia	25.1245	6.2	586	-2.5
804	18-21	Male	Myopia	25.6079	7.2	572	-3.75
805	18-21	Male	Myopia	24.7167	7	558	-1.25
806	18-21	Male	Myopia	26	6.7	595	-5.75
807	18-21	Male	Myopia	24.4	6.3	558	-0.5
808	18-21	Male	Myopia	24.8621	6.8	558	-1.75
809	18-21	Male	Myopia	25.3519	6.6	584	-3
810	18-21	Male	Myopia	25.2196	7.1	580	-2.75
811	18-21	Male	Myopia	24.8269	6.7	558	-1.5
812	18-21	Male	Myopia	24.8564	7	558	-1.75
813	18-21	Male	Myopia	25.8138	6.8	575	-4.25
814	18-21	Male	Myopia	25.1481	7.5	546	-2.5
815	18-21	Male	Myopia	25.5392	6.1	570	-3.5
816	18-21	Male	Myopia	25.4591	7.3	596	-3.25
817	18-21	Male	Myopia	24.5994	6.8	558	-1
818	18-21	Male	Myopia	24.7621	7.4	556	-1.5
819	18-21	Male	Myopia	25.5074	6.7	570	-3.5
820	18-21	Male	Myopia	25.2421	6.4	558	-2.75
821	18-21	Male	Myopia	25.4772	7.3	584	-3.25
822	18-21	Male	Myopia	26.1354	7.5	592	-5
823	18-21	Male	Myopia	24.963	6.9	558	-2
824	18-21	Male	Myopia	25.3011	6.5	558	-2.75
825	18-21	Male	Myopia	25.1013	6.2	574	-2.25
826	18-21	Male	Myopia	25.0615	6.6	558	-2.25
827	18-21	Male	Myopia	24.9851	6.1	566	-2
828	18-21	Male	Myopia	25.1762	6.4	544	-2.5
829	18-21	Male	Myopia	25.2884	7.3	596	-2.75
830	18-21	Male	Myopia	24.9524	7.3	558	-2
831	18-21	Male	Myopia	24.6666	6.5	557	-1.25
832	18-21	Male	Myopia	24.7082	7.4	564	-1.25
833	18-21	Male	Myopia	25.2699	6.7	558	-2.75
834	18-21	Male	Myopia	25.1077	6.6	558	-2.25
835	18-21	Male	Myopia	25.148	7	550	-2.5
836	18-21	Male	Myopia	24.9306	6.4	557	-2
837	18-21	Male	Myopia	24.4	7.1	557	-0.5
838	18-21	Male	Myopia	24.9036	6.2	557	-1.75
839	18-21	Male	Myopia	26	6.8	612	-5.5
840	18-21	Male	Myopia	24.7176	7	557	-1.25
841	18-21	Male	Myopia	24.4	7.4	572	-0.5
842	18-21	Male	Myopia	24.9207	6.4	548	-1.75
843	18-21	Male	Myopia	24.9613	6.9	568	-2
844	18-21	Male	Myopia	25.2835	6.9	570	-2.75
845	18-21	Male	Myopia	25.5941	6.8	570	-3.75
846	18-21	Male	Myopia	26	6.3	610	-5.75
847	18-21	Male	Myopia	24.9362	6.7	557	-2
848	18-21	Male	Myopia	25.2415	7.4	570	-2.75
849	18-21	Male	Myopia	24.9791	6.3	558	-2
850	18-21	Male	Myopia	24.7755	6.1	557	-1.5
851	18-21	Male	Myopia	24.8363	7.2	570	-1.75
852	18-21	Male	Myopia	24.8993	6.9	557	-1.75
853	18-21	Male	Myopia	25.1216	6.8	544	-2.5
854	18-21	Male	Myopia	24.6391	7	557	-1.25
855	18-21	Male	Myopia	25.1962	7.3	570	-2.5
856	18-21	Male	Myopia	24.8105	7	560	-1.5
857	18-21	Male	Myopia	25.471	7.4	596	-3.25
858	18-21	Male	Myopia	24.9869	7.4	578	-2
859	18-21	Male	Myopia	24.9234	6.6	557	-1.75
860	18-21	Male	Myopia	26	7.2	600	-5
861	18-21	Male	Myopia	24.4154	7.2	554	-0.5
862	18-21	Male	Myopia	24.7721	7.3	568	-1.5
863	18-21	Male	Myopia	24.6017	7.3	546	-1
864	18-21	Male	Myopia	25.0557	6.9	558	-2.25
865	18-21	Male	Myopia	25.3775	7.5	570	-3
866	18-21	Male	Myopia	24.9983	6.9	582	-2
867	18-21	Male	Myopia	25.0817	7.5	542	-2.25
868	18-21	Male	Myopia	25.5152	6.6	550	-3.5
869	18-21	Male	Myopia	24.4971	7.1	562	-0.75
870	18-21	Male	Myopia	24.7806	7.1	557	-1.5
871	18-21	Male	Myopia	24.4855	7	557	-0.75
872	18-21	Male	Myopia	24.9758	6.3	546	-2
873	18-21	Male	Myopia	26	7.2	596	-5.75
874	18-21	Male	Myopia	24.7805	7	557	-1.5
875	18-21	Male	Myopia	25.5505	7.3	570	-3.5
876	18-21	Male	Myopia	25.4744	7.2	570	-3.25
877	18-21	Male	Myopia	24.6858	6.2	557	-1.25
878	18-21	Male	Myopia	25.5698	7.4	570	-3.5
879	18-21	Male	Myopia	25.0595	7.2	558	-2.25
880	18-21	Male	Myopia	25.672	6.3	556	-3.75
881	18-21	Male	Myopia	24.584	7.5	557	-1
882	18-21	Male	Myopia	24.8833	7	557	-1.75
883	18-21	Male	Myopia	25.5707	6.5	570	-3.5
884	18-21	Male	Myopia	24.712	7.1	570	-1.25
885	18-21	Male	Myopia	25.1175	6.4	585	-2.5
886	18-21	Male	Myopia	24.8443	7	557	-1.75
887	18-21	Male	Myopia	24.4029	6.7	562	-0.5
888	18-21	Male	Myopia	24.8678	6.1	558	-1.75
889	18-21	Male	Myopia	25.2355	6.4	580	-2.75
890	18-21	Male	Myopia	24.7165	6.6	566	-1.25
891	18-21	Male	Myopia	25.1028	6.2	566	-2.25
892	18-21	Male	Myopia	25.7382	7.2	584	-4
893	18-21	Male	Myopia	25.4203	6.7	558	-3.25
894	18-21	Male	Myopia	25.1881	6.5	574	-2.5
895	18-21	Male	Myopia	24.8197	6.7	560	-1.5
896	18-21	Male	Myopia	25.167	6.5	566	-2.5
897	18-21	Male	Myopia	25.5416	6.7	548	-3.5
898	18-21	Male	Myopia	25.0366	6.2	544	-2.25
899	18-21	Male	Myopia	25.3318	6.4	570	-3
900	18-21	Male	Myopia	24.5062	6.7	557	-0.75
901	18-21	Male	Myopia	24.7572	7.2	557	-1.5
902	18-21	Male	Myopia	25.5885	7.3	558	-3.5
903	18-21	Male	Myopia	25.217	6.8	548	-2.75
904	18-21	Male	Myopia	24.9197	6.3	557	-1.75
905	18-21	Male	Myopia	25.3186	7.2	570	-3
906	18-21	Male	Myopia	25.5729	7.3	596	-3.5
907	18-21	Male	Myopia	24.607	6.3	557	-1
908	18-21	Male	Myopia	24.8096	6.5	557	-1.5
909	18-21	Male	Myopia	24.873	7	557	-1.75
910	18-21	Male	Myopia	24.7232	6.8	557	-1.25
911	18-21	Male	Myopia	24.598	7	546	-1
912	18-21	Male	Myopia	25.2952	6.2	588	-2.75
913	18-21	Male	Myopia	24.9404	6.8	570	-2
914	18-21	Male	Myopia	25.0365	6.5	558	-2.25
915	18-21	Male	Myopia	24.5452	6.4	570	-1
916	18-21	Male	Myopia	24.9098	6.4	557	-1.75
917	18-21	Male	Myopia	24.5423	7.3	557	-0.75
918	18-21	Male	Myopia	25.1209	6.8	558	-2.5
919	18-21	Male	Myopia	24.8457	6.4	557	-1.75
920	18-21	Male	Myopia	24.5353	7.5	557	-0.75
921	18-21	Male	Myopia	25.5342	6.1	570	-3.5
922	18-21	Male	Myopia	24.7178	7.5	557	-1.25
923	18-21	Male	Myopia	25.4226	7.2	570	-3.25
924	18-21	Male	Myopia	24.9311	7.3	555	-2
925	18-21	Male	Myopia	25.0874	6.2	558	-2.25
926	18-21	Male	Myopia	25.2471	6.9	558	-2.75
927	18-21	Male	Myopia	25.1052	6.2	558	-2.25
928	18-21	Male	Myopia	24.4	6.1	555	-0.5
929	18-21	Male	Myopia	25.0867	7	566	-2.25
930	18-21	Male	Myopia	25.1197	6.3	542	-2.5
931	18-21	Male	Myopia	25.3497	7.3	586	-3
932	18-21	Male	Myopia	25.2659	6.4	558	-2.75
933	18-21	Male	Myopia	24.8468	7	560	-1.75
934	18-21	Male	Myopia	24.6969	6.2	555	-1.25
935	18-21	Male	Myopia	25.0323	6.7	558	-2.25
936	18-21	Male	Myopia	25.0348	7	558	-2.25
937	18-21	Male	Myopia	25.0692	7.5	558	-2.25
938	18-21	Male	Myopia	25.206	6.5	588	-2.5
939	18-21	Male	Myopia	25.3539	6.3	570	-3
940	18-21	Male	Myopia	24.5964	6.8	555	-1
941	18-21	Male	Myopia	24.8862	6.1	570	-1.75
942	18-21	Male	Myopia	25.85	6.6	558	-4.25
943	18-21	Male	Myopia	25.2856	7	558	-2.75
944	18-21	Male	Myopia	24.7265	7.4	555	-1.25
945	18-21	Male	Myopia	24.8276	6.4	572	-1.5
946	18-21	Male	Myopia	25.0936	7.4	558	-2.25
947	18-21	Male	Myopia	25.0587	7	546	-2.25
948	18-21	Male	Myopia	25.2811	7.5	556	-2.75
949	18-21	Male	Myopia	24.5472	7	555	-1
950	18-21	Male	Myopia	25.3807	6.8	570	-3
951	18-21	Male	Myopia	24.4273	6.4	555	-0.5
952	18-21	Male	Myopia	25.2652	7	558	-2.75
953	18-21	Male	Myopia	25.1469	7.4	546	-2.5
954	18-21	Male	Myopia	24.5787	6.8	555	-1
955	18-21	Male	Myopia	25.2494	7	558	-2.75
956	18-21	Male	Myopia	24.9405	7.3	555	-2
957	18-21	Male	Myopia	25.0326	6.8	558	-2.25
958	18-21	Male	Myopia	25.1903	6.7	576	-2.5
959	18-21	Male	Myopia	24.7164	6.6	544	-1.25
960	18-21	Male	Myopia	25.6944	6.2	580	-4
961	18-21	Male	Myopia	25.5999	7.4	580	-3.75
962	18-21	Male	Myopia	25.315	6.9	570	-3
963	18-21	Male	Myopia	25.2093	6.7	558	-2.5
964	18-21	Male	Myopia	24.8093	7	570	-1.5
965	18-21	Male	Myopia	25.0917	6.3	562	-2.25
966	18-21	Male	Myopia	25.4103	7.4	584	-3.25
967	18-21	Male	Myopia	24.574	6.1	570	-1
968	18-21	Male	Myopia	24.7703	7.5	570	-1.5
969	18-21	Male	Myopia	25.5179	7.1	570	-3.5
970	18-21	Male	Myopia	24.8426	7.4	570	-1.75
971	18-21	Male	Myopia	24.6917	6.6	570	-1.25
972	18-21	Male	Myopia	26.2	6.3	620	-6
973	18-21	Male	Myopia	24.8315	7.1	555	-1.75
974	18-21	Male	Myopia	25.0806	7.5	558	-2.25
975	18-21	Male	Myopia	24.5002	7.2	570	-0.75
976	18-21	Male	Myopia	24.4	6.4	555	-0.5
977	18-21	Male	Myopia	25.5068	7	572	-3.5
978	18-21	Male	Myopia	25.2063	6.8	570	-2.5
979	18-21	Male	Myopia	25.4445	7.2	570	-3.25
980	18-21	Male	Myopia	25.0951	7.4	565	-2.25
981	18-21	Male	Myopia	25.5239	6.9	586	-3.5
982	18-21	Male	Myopia	24.4713	6.1	555	-0.75
983	18-21	Male	Myopia	25.0771	7.4	546	-2.25
984	18-21	Male	Myopia	24.6617	6.9	560	-1.25
985	18-21	Male	Myopia	25.2113	6.2	570	-2.5
986	18-21	Male	Myopia	24.7238	7.5	566	-1.25
987	18-21	Male	Myopia	25.0864	6.4	560	-2.25
988	18-21	Male	Myopia	25.1982	7.4	558	-2.5
989	18-21	Male	Myopia	25.1168	6.7	580	-2.5
990	18-21	Male	Myopia	25.7245	7.3	580	-4
991	18-21	Male	Myopia	25.3176	7.1	554	-3
992	18-21	Male	Myopia	25.1109	7.4	558	-2.25
993	18-21	Male	Myopia	25.0355	7	558	-2.25
994	18-21	Male	Myopia	24.5146	6.5	555	-0.75
995	22-25	Female	Myopia	25.0467	7.57	561	-2
996	22-25	Female	Myopia	24.7471	6.77	573	-1.25
997	22-25	Female	Myopia	25.7271	7.57	583	-3.75
998	22-25	Female	Myopia	25.4678	7.47	561	-3
999	22-25	Female	Myopia	25.3559	7.67	571	-2.75
1000	22-25	Female	Myopia	25.127	6.37	589	-2.25
1001	22-25	Female	Myopia	25.3763	6.87	567	-2.75
1002	22-25	Female	Myopia	24.6217	6.37	563	-0.75
1003	22-25	Female	Myopia	25.5443	7.07	565	-3.25
1004	22-25	Female	Myopia	24.8882	6.27	558	-1.5
1005	22-25	Female	Myopia	25.0455	7.27	561	-2
1006	22-25	Female	Myopia	25.1879	7.67	561	-2.25
1007	22-25	Female	Myopia	24.6883	6.27	573	-1
1008	22-25	Female	Myopia	24.6966	7.17	575	-1
1009	22-25	Female	Myopia	25.1345	7.07	561	-2.25
1010	22-25	Female	Myopia	24.9176	6.47	558	-1.5
1011	22-25	Female	Myopia	25.0431	7.17	567	-2
1012	22-25	Female	Myopia	25.5848	7.37	579	-3.25
1013	22-25	Female	Myopia	25.7496	7.67	561	-3.75
1014	22-25	Female	Myopia	24.9308	6.47	547	-1.75
1015	22-25	Female	Myopia	25.9361	6.37	561	-4.25
1016	22-25	Female	Myopia	24.7537	6.47	549	-1.25
1017	22-25	Female	Myopia	25.0246	6.87	567	-2
1018	22-25	Female	Myopia	24.945	7.47	569	-1.75
1019	22-25	Female	Myopia	25.2418	7.37	551	-2.5
1020	22-25	Female	Myopia	24.8352	7.47	558	-1.5
1021	22-25	Female	Myopia	25.0383	6.27	561	-2
1022	22-25	Female	Myopia	24.49	7.57	558	-0.5
1023	22-25	Female	Myopia	25.5573	7.37	559	-3.25
1024	22-25	Female	Myopia	25.0235	7.57	563	-2
1025	22-25	Female	Myopia	25.2682	6.57	587	-2.5
1026	22-25	Female	Myopia	25.5344	7.07	561	-3.25
1027	22-25	Female	Myopia	25.3079	6.97	561	-2.75
1028	22-25	Female	Myopia	25.85	7.27	578	-4.5
1029	22-25	Female	Myopia	25.0833	6.47	561	-2
1030	22-25	Female	Myopia	24.7687	6.77	559	-1.25
1031	22-25	Female	Myopia	24.49	6.67	558	-0.5
1032	22-25	Female	Myopia	24.9738	7.07	561	-1.75
1033	22-25	Female	Myopia	25.8885	7.07	591	-4.25
1034	22-25	Female	Myopia	25.2114	7.57	561	-2.5
1035	22-25	Female	Myopia	25.451	7.07	569	-3
1036	22-25	Female	Myopia	25.8103	6.27	593	-4
1037	22-25	Female	Myopia	25.1671	7.27	561	-2.25
1038	22-25	Female	Myopia	24.8907	6.57	571	-1.5
1039	22-25	Female	Myopia	24.6002	6.87	558	-0.75
1040	22-25	Female	Myopia	25.9389	6.97	593	-4.25
1041	22-25	Female	Myopia	24.8638	6.97	577	-1.5
1042	22-25	Female	Myopia	25.5913	7.17	561	-3.5
1043	22-25	Female	Myopia	24.7205	6.77	558	-1
1044	22-25	Female	Myopia	25.4258	7.67	561	-3
1045	22-25	Female	Myopia	25.1637	7.07	583	-2.25
1046	22-25	Female	Myopia	25.8	7.27	578	-4.5
1047	22-25	Female	Myopia	25.3566	7.17	599	-2.75
1048	22-25	Female	Myopia	25.157	6.37	569	-2.25
1049	22-25	Female	Myopia	25.6788	7.17	561	-3.5
1050	22-25	Female	Myopia	25.1366	6.97	561	-2.25
1051	22-25	Female	Myopia	25.2315	7.17	553	-2.5
1052	22-25	Female	Myopia	25.6566	7.47	579	-3.5
1053	22-25	Female	Myopia	25.1431	7.67	561	-2.25
1054	22-25	Female	Myopia	25.3671	6.97	569	-2.75
1055	22-25	Female	Myopia	24.6656	7.57	558	-1
1056	22-25	Female	Myopia	25.9579	6.37	578	-4.25
1057	22-25	Female	Myopia	25.599	6.37	569	-3.5
1058	22-25	Female	Myopia	24.6865	6.67	558	-1
1059	22-25	Female	Myopia	24.9056	7.07	573	-1.5
1060	22-25	Female	Myopia	25.5313	6.37	561	-3.25
1061	22-25	Female	Myopia	24.5969	6.37	551	-0.75
1062	22-25	Female	Myopia	24.9677	6.47	558	-1.75
1063	22-25	Female	Myopia	24.49	6.57	558	-0.5
1064	22-25	Female	Myopia	25.3563	7.57	561	-2.75
1065	22-25	Female	Myopia	24.6738	6.67	558	-1
1066	22-25	Female	Myopia	26.1128	6.47	593	-4.75
1067	22-25	Female	Myopia	24.8271	7.67	558	-1.5
1068	22-25	Female	Myopia	24.6175	7.07	558	-0.75
1069	22-25	Female	Myopia	24.9436	6.67	567	-1.75
1070	22-25	Female	Myopia	24.8619	7.47	558	-1.5
1071	22-25	Female	Myopia	25.4794	6.57	545	-3
1072	22-25	Female	Myopia	25.0714	6.37	559	-2
1073	22-25	Female	Myopia	25.1165	6.27	561	-2.25
1074	22-25	Female	Myopia	24.6383	6.77	558	-1
1075	22-25	Female	Myopia	24.8279	6.57	558	-1.5
1076	22-25	Female	Myopia	24.629	6.67	558	-0.75
1077	22-25	Female	Myopia	25.1065	6.27	549	-2
1078	22-25	Female	Myopia	25.151	7.17	561	-2.25
1079	22-25	Female	Myopia	25.1778	6.37	561	-2.25
1080	22-25	Female	Myopia	25.7382	6.37	573	-3.75
1081	22-25	Female	Myopia	24.9298	7.57	565	-1.75
1082	22-25	Female	Myopia	25.2109	6.77	561	-2.5
1083	22-25	Female	Myopia	25.3551	6.57	563	-2.75
1084	22-25	Female	Myopia	25.0146	6.27	561	-1.75
1085	22-25	Female	Myopia	25.0359	6.47	561	-2
1086	22-25	Female	Myopia	24.9726	6.27	569	-1.75
1087	22-25	Female	Myopia	24.9063	6.27	559	-1.5
1088	22-25	Female	Myopia	24.9013	6.97	577	-1.5
1089	22-25	Female	Myopia	25.1413	7.67	569	-2.25
1090	22-25	Female	Myopia	25.0453	6.77	551	-2
1091	22-25	Female	Myopia	24.8463	7.47	573	-1.5
1092	22-25	Female	Myopia	25.3102	7.07	569	-2.75
1093	22-25	Female	Myopia	24.7884	7.17	558	-1.25
1094	22-25	Female	Myopia	24.6287	6.67	558	-0.75
1095	22-25	Female	Myopia	25.3237	6.67	573	-2.75
1096	22-25	Female	Myopia	25.0683	7.27	579	-2
1097	22-25	Female	Myopia	25.7076	6.77	569	-3.75
1098	22-25	Female	Myopia	25.4796	6.47	569	-3
1099	22-25	Female	Myopia	25.4292	6.77	569	-3
1100	22-25	Female	Myopia	25.1855	6.27	569	-2.25
1101	22-25	Female	Myopia	25.4002	6.47	555	-3
1102	22-25	Female	Myopia	24.8428	6.87	558	-1.5
1103	22-25	Female	Myopia	25.2437	7.27	569	-2.5
1104	22-25	Female	Myopia	25.2576	6.97	569	-2.5
1105	22-25	Female	Myopia	25.2411	6.27	569	-2.5
1106	22-25	Female	Myopia	25.1579	7.17	569	-2.25
1107	22-25	Female	Myopia	25.4354	7.67	569	-3
1108	22-25	Female	Myopia	25.2004	7.47	569	-2.25
1109	22-25	Female	Myopia	25.017	6.77	569	-2
1110	22-25	Female	Myopia	25.6703	7.17	565	-3.5
1111	22-25	Female	Myopia	24.9845	7.37	573	-1.75
1112	22-25	Female	Myopia	25.0966	6.97	569	-2
1113	22-25	Female	Myopia	25.932	6.97	578	-4.25
1114	22-25	Female	Myopia	25.0295	7.37	569	-2
1115	22-25	Female	Myopia	25.047	7.27	569	-2
1116	22-25	Female	Myopia	25.2267	7.57	583	-2.5
1117	22-25	Female	Myopia	25.2975	6.37	569	-2.5
1118	22-25	Female	Myopia	25.6977	6.27	583	-3.75
1119	22-25	Female	Myopia	24.5948	7.17	547	-0.75
1120	22-25	Female	Myopia	25.3172	6.67	565	-2.75
1121	22-25	Female	Myopia	25.8927	7.27	578	-4.25
1122	22-25	Female	Myopia	25.0666	6.77	573	-2
1123	22-25	Female	Myopia	24.7387	7.27	558	-1.25
1124	22-25	Female	Myopia	25.3254	6.47	569	-2.75
1125	22-25	Female	Myopia	25.0654	6.77	559	-2
1126	22-25	Female	Myopia	25.0137	7.37	569	-1.75
1127	22-25	Female	Myopia	25.9019	7.37	551	-4.25
1128	22-25	Female	Myopia	24.959	7.17	579	-1.75
1129	22-25	Female	Myopia	25.1373	7.47	569	-2.25
1130	22-25	Female	Myopia	24.66	6.57	558	-1
1131	22-25	Female	Myopia	24.9995	6.57	569	-1.75
1132	22-25	Female	Myopia	24.9222	7.57	573	-1.75
1133	22-25	Female	Myopia	25.3681	7.47	581	-2.75
1134	22-25	Female	Myopia	25.4415	7.27	569	-3
1135	22-25	Female	Myopia	25.1	7.07	569	-2
1136	22-25	Female	Myopia	25.4746	7.07	551	-3
1137	22-25	Female	Myopia	25.5624	7.17	569	-3.25
1138	22-25	Female	Myopia	25.4533	6.67	567	-3
1139	22-25	Female	Myopia	24.7384	7.67	558	-1.25
1140	22-25	Female	Myopia	24.7501	7.67	558	-1.25
1141	22-25	Female	Myopia	25.9755	7.67	578	-4.5
1142	22-25	Female	Myopia	24.5891	6.67	567	-0.75
1143	22-25	Female	Myopia	25.3524	6.37	569	-2.75
1144	22-25	Female	Myopia	26.19	7.67	593	-5
1145	22-25	Female	Myopia	24.8946	6.57	558	-1.5
1146	22-25	Female	Myopia	24.6971	7.67	568	-1
1147	22-25	Female	Myopia	25.5856	7.07	575	-3.25
1148	22-25	Female	Myopia	25.2973	7.07	569	-2.5
1149	22-25	Female	Myopia	26.29	6.47	593	-5.25
1150	22-25	Female	Myopia	25.0986	6.27	569	-2
1151	22-25	Female	Myopia	25.0961	6.27	549	-2
1152	22-25	Female	Myopia	25.6519	6.67	581	-3.5
1153	22-25	Female	Myopia	25.2603	7.07	569	-2.5
1154	22-25	Female	Myopia	24.4923	7.07	563	-0.5
1155	22-25	Female	Myopia	25.4331	7.07	569	-3
1156	22-25	Female	Myopia	24.8188	7.37	573	-1.25
1157	22-25	Female	Myopia	25.6885	6.97	565	-3.75
1158	22-25	Female	Myopia	25.2071	6.77	569	-2.5
1159	22-25	Female	Myopia	24.7828	6.97	573	-1.25
1160	22-25	Female	Myopia	24.5717	7.47	547	-0.75
1161	22-25	Female	Myopia	24.49	6.27	573	-0.5
1162	22-25	Female	Myopia	25.2987	7.67	569	-2.5
1163	22-25	Female	Myopia	24.7506	6.57	573	-1.25
1164	22-25	Female	Myopia	25.3009	6.77	569	-2.5
1165	22-25	Female	Myopia	24.8352	7.47	555	-1.5
1166	22-25	Female	Myopia	24.49	6.87	555	-0.5
1167	22-25	Female	Myopia	24.6553	7.27	558	-1
1168	22-25	Female	Myopia	25.0218	6.37	569	-2
1169	22-25	Female	Myopia	25.49	7.37	551	-3
1170	22-25	Female	Myopia	25.4384	7.27	569	-3
1171	22-25	Female	Myopia	25.1844	6.47	561	-2.25
1172	22-25	Female	Myopia	25.1517	6.87	553	-2.25
1173	22-25	Female	Myopia	25.0719	7.27	569	-2
1174	22-25	Female	Myopia	24.653	7.57	558	-1
1175	22-25	Female	Myopia	25.2965	6.87	579	-2.5
1176	22-25	Male	Myopia	24.4483	6.8	547	-0.75
1177	22-25	Male	Myopia	24.965	6.2	579	-2
1178	22-25	Male	Myopia	24.7961	7.2	552	-1.5
1179	22-25	Male	Myopia	25.0119	6.6	563	-2
1180	22-25	Male	Myopia	25.4886	6.3	579	-3.25
1181	22-25	Male	Myopia	24.6898	6.8	552	-1.25
1182	22-25	Male	Myopia	26.3	6.9	587	-5.5
1183	22-25	Male	Myopia	25.1076	6.3	579	-2.25
1184	22-25	Male	Myopia	25.051	7.1	563	-2.25
1185	22-25	Male	Myopia	24.5418	7.3	545	-0.75
1186	22-25	Male	Myopia	25.2272	7.3	563	-2.75
1187	22-25	Male	Myopia	25.8	7.1	577	-4.75
1188	22-25	Male	Myopia	24.582	7	561	-1
1189	22-25	Male	Myopia	25.3543	6.7	563	-3
1190	22-25	Male	Myopia	24.431	7	557	-0.5
1191	22-25	Male	Myopia	24.8118	7.1	552	-1.5
1192	22-25	Male	Myopia	25.2272	7.5	567	-2.75
1193	22-25	Male	Myopia	24.5478	7	547	-1
1194	22-25	Male	Myopia	24.6253	6.8	552	-1
1195	22-25	Male	Myopia	24.8369	6.9	567	-1.75
1196	22-25	Male	Myopia	25.1814	6.5	563	-2.5
1197	22-25	Male	Myopia	24.8087	7.2	552	-1.5
1198	22-25	Male	Myopia	24.7426	7	567	-1.5
1199	22-25	Male	Myopia	25.6507	7.3	563	-3.75
1200	22-25	Male	Myopia	24.9685	7.4	563	-2
1201	22-25	Male	Myopia	24.7663	6.5	552	-1.5
1202	22-25	Male	Myopia	25.0509	6.4	563	-2.25
1203	22-25	Male	Myopia	24.7709	6.9	552	-1.5
1204	22-25	Male	Myopia	24.9965	6.1	559	-2
1205	22-25	Male	Myopia	25.6213	7.1	547	-3.75
1206	22-25	Male	Myopia	25.3282	7.2	551	-3
1207	22-25	Male	Myopia	25.004	6.2	563	-2
1208	22-25	Male	Myopia	25.9568	7.4	563	-4.5
1209	22-25	Male	Myopia	25.094	6.6	569	-2.25
1210	22-25	Male	Myopia	24.9813	7.5	563	-2
1211	22-25	Male	Myopia	24.5763	6.9	552	-1
1212	22-25	Male	Myopia	25.8	6.4	577	-4.75
1213	22-25	Male	Myopia	24.6454	6.9	547	-1.25
1214	22-25	Male	Myopia	24.6651	6.6	561	-1.25
1215	22-25	Male	Myopia	24.4891	6.8	561	-0.75
1216	22-25	Male	Myopia	25.4218	6.8	579	-3.25
1217	22-25	Male	Myopia	25.3652	6.6	579	-3
1218	22-25	Male	Myopia	25.5346	7.4	563	-3.5
1219	22-25	Male	Myopia	25.0951	6.4	569	-2.25
1220	22-25	Male	Myopia	25.3781	6.1	563	-3
1221	22-25	Male	Myopia	24.4	7.5	591	-0.5
1222	22-25	Male	Myopia	24.9663	6.9	563	-2
1223	22-25	Male	Myopia	24.9892	7.5	563	-2
1224	22-25	Male	Myopia	25.1217	7.1	563	-2.5
1225	22-25	Male	Myopia	25.0267	6.7	563	-2.25
1226	22-25	Male	Myopia	24.9977	6.2	557	-2
1227	22-25	Male	Myopia	25.0527	7.4	563	-2.25
1228	22-25	Male	Myopia	24.8416	7.3	552	-1.75
1229	22-25	Male	Myopia	24.7914	7.3	567	-1.5
1230	22-25	Male	Myopia	25.1744	7.2	563	-2.5
1231	22-25	Male	Myopia	25.7623	6.2	539	-4
1232	22-25	Male	Myopia	24.6147	6.5	567	-1
1233	22-25	Male	Myopia	25.3304	7.5	563	-3
1234	22-25	Male	Myopia	25.1282	6.2	563	-2.5
1235	22-25	Male	Myopia	25.2251	6.6	569	-2.75
1236	22-25	Male	Myopia	25.6323	6.1	563	-3.75
1237	22-25	Male	Myopia	25.1739	6.8	563	-2.5
1238	22-25	Male	Myopia	24.8347	6.6	552	-1.75
1239	22-25	Male	Myopia	25.4288	6.1	563	-3.25
1240	22-25	Male	Myopia	25.8	6.5	543	-5.5
1241	22-25	Male	Myopia	25.0239	6.4	563	-2.25
1242	22-25	Male	Myopia	24.7655	7.3	572	-1.5
1243	22-25	Male	Myopia	25.0863	7.1	561	-2.25
1244	22-25	Male	Myopia	24.8599	7	541	-1.75
1245	22-25	Male	Myopia	25.6657	6.7	563	-3.75
1246	22-25	Male	Myopia	25.0519	6.5	563	-2.25
1247	22-25	Male	Myopia	25.2069	7.4	563	-2.5
1248	22-25	Male	Myopia	25.3389	6.8	555	-3
1249	22-25	Male	Myopia	25.5082	7.4	571	-3.5
1250	22-25	Male	Myopia	24.4934	6.8	557	-0.75
1251	22-25	Male	Myopia	24.7716	6.1	563	-1.5
1252	22-25	Male	Myopia	25.319	6.6	553	-3
1253	22-25	Male	Myopia	25.1149	6.6	579	-2.25
1254	22-25	Male	Myopia	25.3602	7.4	563	-3
1255	22-25	Male	Myopia	24.7881	6.8	552	-1.5
1256	22-25	Male	Myopia	24.4	6.5	585	-0.5
1257	22-25	Male	Myopia	25.184	6.1	563	-2.5
1258	22-25	Male	Myopia	25.034	6.6	563	-2.25
1259	22-25	Male	Myopia	24.7409	6.9	561	-1.5
1260	22-25	Male	Myopia	25.1966	7.5	563	-2.5
1261	22-25	Male	Myopia	24.4	6.2	555	-0.5
1262	22-25	Male	Myopia	25.0859	7	563	-2.25
1263	22-25	Male	Myopia	24.924	6.7	567	-1.75
1264	22-25	Male	Myopia	25.2985	7.2	563	-2.75
1265	22-25	Male	Myopia	25.1369	6.8	563	-2.5
1266	22-25	Male	Myopia	24.8399	6.9	549	-1.75
1267	22-25	Male	Myopia	25.4572	6.4	563	-3.25
1268	22-25	Male	Myopia	24.8896	6.4	567	-1.75
1269	22-25	Male	Myopia	24.7	6.6	559	-1.25
1270	22-25	Male	Myopia	25.1371	6.2	563	-2.5
1271	22-25	Male	Myopia	24.96	7.5	563	-2
1272	22-25	Male	Myopia	24.9722	6.6	563	-2
1273	22-25	Male	Myopia	24.7668	6.7	552	-1.5
1274	22-25	Male	Myopia	25.3482	6.9	559	-3
1275	22-25	Male	Myopia	24.8412	7.3	567	-1.75
1276	22-25	Male	Myopia	25.1294	7.3	563	-2.5
1277	22-25	Male	Myopia	25.03	7.3	563	-2.25
1278	22-25	Male	Myopia	24.4	6.9	552	-0.5
1279	22-25	Male	Myopia	24.9101	6.7	553	-1.75
1280	22-25	Male	Myopia	24.4	6.9	557	-0.5
1281	22-25	Male	Myopia	25.3371	6.8	572	-3
1282	22-25	Male	Myopia	24.7061	7	567	-1.25
1283	22-25	Male	Myopia	25.3673	6.2	545	-3
1284	22-25	Male	Myopia	25.5195	6.9	555	-3.5
1285	22-25	Male	Myopia	25.0763	7.3	567	-2.25
1286	22-25	Male	Myopia	24.5187	7.4	557	-0.75
1287	22-25	Male	Myopia	24.4	6.8	547	-0.5
1288	22-25	Male	Myopia	24.8585	6.1	575	-1.75
1289	22-25	Male	Myopia	25.064	6.4	557	-2.25
1290	22-25	Male	Myopia	24.5604	6.9	557	-1
1291	22-25	Male	Myopia	25.8	7.2	587	-5
1292	22-25	Male	Myopia	24.8828	6.8	557	-1.75
1293	22-25	Male	Myopia	24.7416	7	557	-1.5
1294	22-25	Male	Myopia	25.8345	7.2	587	-4.25
1295	22-25	Male	Myopia	25.8427	6.7	541	-4.25
1296	22-25	Male	Myopia	25.3839	6.2	579	-3
1297	22-25	Male	Myopia	25.2225	6.5	567	-2.75
1298	22-25	Male	Myopia	24.6615	6.4	552	-1.25
1299	22-25	Male	Myopia	25.7427	6.7	555	-4
1300	22-25	Male	Myopia	24.891	7.4	552	-1.75
1301	22-25	Male	Myopia	24.9387	6.7	567	-2
1302	22-25	Female	Myopia	25.3167	7.27	571	-2.75
1303	22-25	Female	Myopia	25.5484	7.47	553	-3.25
1304	22-25	Female	Myopia	25.0997	6.37	573	-2
1305	22-25	Female	Myopia	25.447	7.57	573	-3
1306	22-25	Female	Myopia	24.8571	6.37	567	-1.5
1307	22-25	Female	Myopia	25.5254	6.87	573	-3.25
1308	22-25	Female	Myopia	24.9657	7.07	573	-1.75
1309	22-25	Female	Myopia	25.0773	7.17	573	-2
1310	22-25	Female	Myopia	25.9724	7.07	585	-4.5
1311	22-25	Female	Myopia	24.8977	7.57	558	-1.5
1312	22-25	Female	Myopia	25.0979	6.67	557	-2
1313	22-25	Female	Myopia	25.0709	7.07	573	-2
1314	22-25	Female	Myopia	25.0393	6.97	573	-2
1315	22-25	Female	Myopia	24.49	6.77	563	-0.5
1316	22-25	Female	Myopia	25.1682	7.07	573	-2.25
1317	22-25	Female	Myopia	25.0802	6.97	573	-2
1318	22-25	Female	Myopia	25.4152	7.07	583	-3
1319	22-25	Female	Myopia	24.7608	7.47	558	-1.25
1320	22-25	Female	Myopia	25.2962	6.47	573	-2.5
1321	22-25	Female	Myopia	24.9747	6.47	577	-1.75
1322	22-25	Female	Myopia	24.5885	7.27	563	-0.75
1323	22-25	Female	Myopia	25.7615	6.87	589	-3.75
1324	22-25	Female	Myopia	24.7085	7.07	558	-1
1325	22-25	Female	Myopia	25.4779	6.47	573	-3
1326	22-25	Female	Myopia	24.8999	7.37	563	-1.5
1327	22-25	Female	Myopia	25.2367	6.37	583	-2.5
1328	22-25	Female	Myopia	25.2312	7.37	561	-2.5
1329	22-25	Female	Myopia	25.2415	6.87	573	-2.5
1330	22-25	Female	Myopia	24.8318	6.67	573	-1.5
1331	22-25	Female	Myopia	25.1053	7.47	587	-2
1332	22-25	Female	Myopia	24.6292	7.37	569	-0.75
1333	22-25	Female	Myopia	25.0442	6.77	555	-2
1334	22-25	Female	Myopia	24.8907	7.47	569	-1.5
1335	22-25	Female	Myopia	24.9312	7.57	558	-1.75
1336	22-25	Female	Myopia	26.29	7.47	593	-5.25
1337	22-25	Female	Myopia	24.6181	7.27	567	-0.75
1338	22-25	Female	Myopia	25.0636	7.57	553	-2
1339	22-25	Female	Myopia	24.7788	7.57	579	-1.25
1340	22-25	Female	Myopia	25.1356	7.37	573	-2.25
1341	22-25	Female	Myopia	24.9823	6.77	571	-1.75
1342	22-25	Female	Myopia	24.8426	7.37	573	-1.5
1343	22-25	Female	Myopia	25.5805	6.27	573	-3.25
1344	22-25	Female	Myopia	25.4198	7.47	567	-3
1345	22-25	Female	Myopia	25.1376	6.97	549	-2.25
1346	22-25	Female	Myopia	24.7548	7.47	557	-1.25
1347	22-25	Female	Myopia	24.7836	6.27	569	-1.25
1348	22-25	Female	Myopia	25.0101	7.17	573	-1.75
1349	22-25	Female	Myopia	25.721	7.37	573	-3.75
1350	22-25	Female	Myopia	24.7191	6.67	567	-1
1351	22-25	Female	Myopia	25.2907	7.27	581	-2.5
1352	22-25	Female	Myopia	24.7782	6.67	558	-1.25
1353	22-25	Female	Myopia	25.1124	7.57	547	-2.25
1354	22-25	Female	Myopia	24.5632	7.37	558	-0.75
1355	22-25	Female	Myopia	24.9213	7.57	558	-1.75
1356	22-25	Female	Myopia	24.9864	6.57	573	-1.75
1357	22-25	Female	Myopia	25.7414	6.97	583	-3.75
1358	22-25	Female	Myopia	25.2734	7.37	573	-2.5
1359	22-25	Female	Myopia	24.9866	6.97	573	-1.75
1360	22-25	Female	Myopia	25.0105	6.27	573	-1.75
1361	22-25	Female	Myopia	25.9476	6.77	593	-4.25
1362	22-25	Female	Myopia	25.4421	7.17	573	-3
1363	22-25	Female	Myopia	25.0431	6.97	573	-2
1364	22-25	Female	Myopia	25.2757	7.17	573	-2.5
1365	22-25	Female	Myopia	25.7968	6.87	583	-4
1366	22-25	Female	Myopia	25.2182	6.27	569	-2.5
1367	22-25	Female	Myopia	24.49	7.67	563	-0.5
1368	22-25	Female	Myopia	25.3426	7.67	585	-2.75
1369	22-25	Female	Myopia	24.783	6.77	568	-1.25
1370	22-25	Female	Myopia	24.728	7.67	568	-1
1371	22-25	Female	Myopia	25.0701	7.47	557	-2
1372	22-25	Female	Myopia	24.7245	7.37	573	-1
1373	22-25	Female	Myopia	25.2118	6.77	555	-2.5
1374	22-25	Female	Myopia	25.3887	6.27	573	-2.75
1375	22-25	Female	Myopia	25.6292	7.27	559	-3.5
1376	22-25	Female	Myopia	25.2759	7.57	573	-2.5
1377	22-25	Female	Myopia	24.8349	6.77	585	-1.5
1378	22-25	Female	Myopia	24.6969	7.07	567	-1
1379	22-25	Female	Myopia	24.6265	7.67	558	-0.75
1380	22-25	Female	Myopia	25.1343	6.77	573	-2.25
1381	22-25	Female	Myopia	25.6383	6.37	588	-3.5
1382	22-25	Female	Myopia	25.5797	6.67	583	-3.25
1383	22-25	Female	Myopia	25.2219	7.57	573	-2.5
1384	22-25	Female	Myopia	24.6071	6.57	558	-0.75
1385	22-25	Female	Myopia	25.2033	6.37	553	-2.25
1386	22-25	Female	Myopia	24.5013	7.07	558	-0.5
1387	22-25	Female	Myopia	24.9735	6.47	571	-1.75
1388	22-25	Female	Myopia	24.868	7.17	568	-1.5
1389	22-25	Female	Myopia	25.2847	6.47	583	-2.5
1390	22-25	Female	Myopia	25.1185	6.87	583	-2.25
1391	22-25	Female	Myopia	24.6291	6.37	571	-0.75
1392	22-25	Female	Myopia	24.9447	6.57	568	-1.75
1393	22-25	Female	Myopia	25.6492	6.47	551	-3.5
1394	22-25	Female	Myopia	25.0471	7.17	573	-2
1395	22-25	Female	Myopia	25.4643	7.37	573	-3
1396	22-25	Female	Myopia	25.1609	7.47	581	-2.25
1397	22-25	Female	Myopia	24.7525	6.77	558	-1.25
1398	22-25	Female	Myopia	25.1016	7.47	565	-2
1399	22-25	Female	Myopia	25.4135	7.37	563	-3
1400	22-25	Female	Myopia	25.1967	6.47	573	-2.25
1401	22-25	Female	Myopia	25.4863	7.37	573	-3
1402	22-25	Female	Myopia	24.8306	6.77	573	-1.5
1403	22-25	Female	Myopia	24.9848	7.07	565	-1.75
1404	22-25	Female	Myopia	25.1431	7.27	563	-2.25
1405	22-25	Female	Myopia	25.0012	6.67	563	-1.75
1406	22-25	Female	Myopia	25.5565	7.47	573	-3.25
1407	22-25	Female	Myopia	24.7884	6.67	581	-1.25
1408	22-25	Female	Myopia	24.6537	6.47	558	-1
1409	22-25	Female	Myopia	24.9636	7.47	573	-1.75
1410	22-25	Female	Myopia	25.5616	6.97	589	-3.25
1411	22-25	Female	Myopia	26.49	6.37	593	-5.75
1412	22-25	Female	Myopia	24.8152	7.67	573	-1.25
1413	22-25	Female	Myopia	25.2609	7.67	583	-2.5
1414	22-25	Female	Myopia	25.1571	7.57	573	-2.25
1415	22-25	Female	Myopia	24.6296	6.87	569	-0.75
1416	22-25	Female	Myopia	24.9193	6.47	555	-1.5
1417	22-25	Female	Myopia	25.4338	6.87	573	-3
1418	22-25	Female	Myopia	24.6746	7.37	545	-1
1419	22-25	Female	Myopia	25.0728	6.87	569	-2
1420	22-25	Female	Myopia	25.2794	7.27	573	-2.5
1421	22-25	Female	Myopia	25.4158	6.37	583	-3
1422	22-25	Female	Myopia	24.9784	7.47	549	-1.75
1423	22-25	Female	Myopia	25.3489	7.37	577	-2.75
1424	22-25	Female	Myopia	25.4963	7.57	573	-3.25
1425	22-25	Female	Myopia	24.8495	6.87	558	-1.5
1426	22-25	Female	Myopia	24.752	6.47	558	-1.25
1427	22-25	Female	Myopia	25.5803	6.57	573	-3.25
1428	22-25	Female	Myopia	24.9605	6.57	557	-1.75
1429	22-25	Female	Myopia	24.49	6.47	558	-0.5
1430	22-25	Female	Myopia	26.39	6.87	595	-5.5
1431	22-25	Female	Myopia	25.2823	6.87	573	-2.5
1432	22-25	Female	Myopia	25.1192	6.87	573	-2.25
1433	22-25	Female	Myopia	25.1743	7.37	581	-2.25
1434	22-25	Female	Myopia	25.6959	7.47	583	-3.75
1435	22-25	Female	Myopia	25.3601	6.77	553	-2.75
1436	22-25	Female	Myopia	24.8476	6.47	547	-1.5
1437	22-25	Female	Myopia	25.589	7.17	578	-3.5
1438	22-25	Female	Myopia	25.3559	7.67	583	-2.75
1439	22-25	Female	Myopia	25.8266	6.27	583	-4
1440	22-25	Female	Myopia	25.1935	6.57	569	-2.25
1441	22-25	Female	Myopia	26.19	6.27	599	-5
1442	22-25	Female	Myopia	25.3633	6.77	557	-2.75
1443	22-25	Female	Myopia	24.7249	6.67	558	-1
1444	22-25	Female	Myopia	25.6096	6.97	593	-3.5
1445	22-25	Female	Myopia	24.886	6.97	558	-1.5
1446	22-25	Female	Myopia	25.8923	7.57	557	-4.25
1447	22-25	Female	Myopia	25.2388	7.07	583	-2.5
1448	22-25	Female	Myopia	24.7168	7.47	579	-1
1449	22-25	Female	Myopia	25.1534	7.57	573	-2.25
1450	22-25	Female	Myopia	24.8265	7.07	573	-1.5
1451	22-25	Female	Myopia	26.29	7.07	593	-5.25
1452	22-25	Female	Myopia	24.6159	7.57	558	-0.75
1453	22-25	Female	Myopia	26.59	6.57	633	-6
1454	22-25	Female	Myopia	25.5598	6.57	573	-3.25
1455	22-25	Female	Myopia	25.2813	6.47	583	-2.5
1456	22-25	Female	Myopia	25.1842	7.57	583	-2.25
1457	22-25	Female	Myopia	24.8206	7.57	577	-1.25
1458	22-25	Female	Myopia	24.6186	6.47	579	-0.75
1459	22-25	Female	Myopia	25.2557	6.77	569	-2.5
1460	22-25	Female	Myopia	26.59	7.67	633	-6
1461	22-25	Female	Myopia	24.9582	7.47	577	-1.75
1462	22-25	Female	Myopia	24.9575	6.67	573	-1.75
1463	22-25	Female	Myopia	25.1472	7.27	569	-2.25
1464	22-25	Female	Myopia	25.0206	6.37	558	-2
1465	22-25	Female	Myopia	24.8654	6.87	553	-1.5
1466	22-25	Female	Myopia	25.1218	7.07	565	-2.25
1467	22-25	Female	Myopia	24.5717	6.57	558	-0.75
1468	22-25	Female	Myopia	25.231	7.37	573	-2.5
1469	22-25	Male	Myopia	25.4053	6.9	567	-3.25
1470	22-25	Male	Myopia	26.1	7.4	591	-6
1471	22-25	Male	Myopia	24.9248	6.1	552	-1.75
1472	22-25	Male	Myopia	25.1112	6.3	567	-2.25
1473	22-25	Male	Myopia	25.503	7.1	551	-3.5
1474	22-25	Male	Myopia	25.0187	7	549	-2
1475	22-25	Male	Myopia	24.8934	6.9	549	-1.75
1476	22-25	Male	Myopia	25.147	6.1	567	-2.5
1477	22-25	Male	Myopia	25.1247	7.2	575	-2.5
1478	22-25	Male	Myopia	24.9454	7	552	-2
1479	22-25	Male	Myopia	25.0738	7	567	-2.25
1480	22-25	Male	Myopia	24.4976	6.7	552	-0.75
1481	22-25	Male	Myopia	25.0849	6.1	567	-2.25
1482	22-25	Male	Myopia	24.7595	7.1	552	-1.5
1483	22-25	Male	Myopia	25.4147	6.6	551	-3.25
1484	22-25	Male	Myopia	24.8294	7.2	552	-1.5
1485	22-25	Male	Myopia	24.7801	6.9	552	-1.5
1486	22-25	Male	Myopia	25.3644	7.3	567	-3
1487	22-25	Male	Myopia	24.8575	6.7	552	-1.75
1488	22-25	Male	Myopia	25.2716	6.8	567	-2.75
1489	22-25	Male	Myopia	24.7378	6.2	552	-1.5
1490	22-25	Male	Myopia	24.4	7	552	-0.5
1491	22-25	Male	Myopia	24.6761	7.5	547	-1.25
1492	22-25	Male	Myopia	25.474	6.5	573	-3.25
1493	22-25	Male	Myopia	25.1329	6.9	567	-2.5
1494	22-25	Male	Myopia	24.9317	7.2	553	-2
1495	22-25	Male	Myopia	25.026	6.9	567	-2.25
1496	22-25	Male	Myopia	25.4091	7	567	-3.25
1497	22-25	Male	Myopia	24.7198	6.4	561	-1.25
1498	22-25	Male	Myopia	25.0293	6.9	567	-2.25
1499	22-25	Male	Myopia	25.0279	6.6	573	-2.25
1500	22-25	Male	Myopia	24.7975	7	552	-1.5
1501	22-25	Male	Myopia	24.4628	6.7	552	-0.75
1502	22-25	Male	Myopia	24.9975	7	551	-2
1503	22-25	Male	Myopia	24.5425	7.5	552	-0.75
1504	22-25	Male	Myopia	25.2944	7.2	581	-2.75
1505	22-25	Male	Myopia	24.8929	6.7	553	-1.75
1506	22-25	Male	Myopia	25.3239	7.1	555	-3
1507	22-25	Male	Myopia	24.8003	7	567	-1.5
1508	22-25	Male	Myopia	24.5945	6.1	567	-1
1509	22-25	Male	Myopia	25.5059	6.6	567	-3.5
1510	22-25	Male	Myopia	25.1156	6.2	543	-2.25
1511	22-25	Male	Myopia	24.9294	7.2	567	-2
1512	22-25	Male	Myopia	25.3832	7.3	567	-3
1513	22-25	Male	Myopia	24.4501	7.4	557	-0.75
1514	22-25	Male	Myopia	24.5727	6.2	575	-1
1515	22-25	Male	Myopia	25.9	7.4	577	-4.75
1516	22-25	Male	Myopia	25.11	7.3	567	-2.25
1517	22-25	Male	Myopia	24.8084	7.2	567	-1.5
1518	22-25	Male	Myopia	24.4	6.9	567	-0.5
1519	22-25	Male	Myopia	25.0881	6.3	571	-2.25
1520	22-25	Male	Myopia	25.1154	7.2	547	-2.25
1521	22-25	Male	Myopia	26.1	7	617	-6
1522	22-25	Male	Myopia	25.2481	6.7	567	-2.75
1523	22-25	Male	Myopia	25.2259	6.1	567	-2.75
1524	22-25	Male	Myopia	24.5675	7.5	562	-1
1525	22-25	Male	Myopia	24.8207	6.2	549	-1.5
1526	22-25	Male	Myopia	26.2	7	587	-5.25
1527	22-25	Male	Myopia	24.8505	6.8	567	-1.75
1528	22-25	Male	Myopia	24.8746	6.5	547	-1.75
1529	22-25	Male	Myopia	24.5195	6.6	567	-0.75
1530	22-25	Male	Myopia	25.8276	7.5	575	-4.25
1531	22-25	Male	Myopia	24.531	6.3	545	-0.75
1532	22-25	Male	Myopia	24.5675	6.9	562	-1
1533	22-25	Male	Myopia	24.4	7.2	543	-0.5
1534	22-25	Male	Myopia	26.2	7.3	587	-5.25
1535	22-25	Male	Myopia	25.7159	6.1	567	-4
1536	22-25	Male	Myopia	25.2251	7.1	549	-2.75
1537	22-25	Male	Myopia	24.9097	6.3	541	-1.75
1538	22-25	Male	Myopia	25.2614	6.8	567	-2.75
1539	22-25	Male	Myopia	25.5905	6.1	567	-3.5
1540	22-25	Male	Myopia	24.7262	7.1	567	-1.25
1541	22-25	Male	Myopia	24.5383	7.2	567	-0.75
1542	22-25	Male	Myopia	24.4	7.1	567	-0.5
1543	22-25	Male	Myopia	25.0285	7	567	-2.25
1544	22-25	Male	Myopia	24.7482	6.7	575	-1.5
1545	22-25	Male	Myopia	24.4	6.4	567	-0.5
1546	22-25	Male	Myopia	24.7384	7.2	562	-1.5
1547	22-25	Male	Myopia	25.1549	6.1	577	-2.5
1548	22-25	Male	Myopia	25.4209	7.2	567	-3.25
1549	22-25	Male	Myopia	25.1397	6.7	579	-2.5
1550	22-25	Male	Myopia	25.0436	6.5	585	-2.25
1551	22-25	Male	Myopia	24.5013	7.5	567	-0.75
1552	22-25	Male	Myopia	25.5406	7	567	-3.5
1553	22-25	Male	Myopia	25.1865	6.6	575	-2.5
1554	22-25	Male	Myopia	24.6088	6.8	547	-1
1555	22-25	Male	Myopia	25.935	7	585	-4.5
1556	22-25	Male	Myopia	24.5676	6.2	561	-1
1557	22-25	Male	Myopia	25.1278	7.2	581	-2.5
1558	22-25	Male	Myopia	24.4567	6.8	569	-0.75
1559	22-25	Male	Myopia	25.7531	7.5	567	-4
1560	22-25	Male	Myopia	25.3255	7	567	-3
1561	22-25	Male	Myopia	26.2	7.4	587	-5.25
1562	22-25	Male	Myopia	25.4847	7.4	567	-3.25
1563	22-25	Male	Myopia	24.7637	7.4	539	-1.5
1564	22-25	Male	Myopia	24.805	7	567	-1.5
1565	22-25	Male	Myopia	25.4225	6.2	551	-3.25
1566	22-25	Male	Myopia	25.3657	7.5	557	-3
1567	22-25	Male	Myopia	25.75	6.2	573	-5.25
1568	22-25	Male	Myopia	24.71	6.7	547	-1.25
1569	22-25	Male	Myopia	24.9176	6.4	567	-1.75
1570	22-25	Male	Myopia	25.796	6.9	567	-4.25
1571	26-29	Female	Myopia	25.5264	7.4	570	-3.25
1572	26-29	Female	Myopia	25.6951	7	570	-3.75
1573	26-29	Female	Myopia	24.5676	6.5	570	-0.75
1574	26-29	Female	Myopia	25.5724	6.7	570	-3.25
1575	26-29	Female	Myopia	25.2659	6.2	570	-2.5
1576	26-29	Female	Myopia	25.7579	7.6	576	-3.75
1577	26-29	Female	Myopia	24.9768	6.6	588	-1.75
1578	26-29	Female	Myopia	25.2057	6.4	554	-2.25
1579	26-29	Female	Myopia	24.8478	6.8	574	-1.5
1580	26-29	Female	Myopia	24.9709	7.3	570	-1.75
1581	26-29	Female	Myopia	25.1705	6.9	570	-2.25
1582	26-29	Female	Myopia	25.0565	6.8	570	-2
1583	26-29	Female	Myopia	24.5726	6.4	570	-0.75
1584	26-29	Female	Myopia	24.631	6.2	565	-0.75
1585	26-29	Female	Myopia	25.16	6.2	570	-2.25
1586	26-29	Female	Myopia	25.0232	7.1	570	-2
1587	26-29	Female	Myopia	24.9313	6.2	565	-1.75
1588	26-29	Female	Myopia	25.6657	6.7	570	-3.5
1589	26-29	Female	Myopia	24.923	7.3	556	-1.75
1590	26-29	Female	Myopia	25.0222	6.9	570	-2
1591	26-29	Female	Myopia	25.6649	6.6	596	-3.5
1592	26-29	Female	Myopia	26.29	6.5	580	-5.25
1593	26-29	Female	Myopia	24.49	7.4	556	-0.5
1594	26-29	Female	Myopia	25.2303	6.6	564	-2.5
1595	26-29	Female	Myopia	24.916	6.5	565	-1.5
1596	26-29	Female	Myopia	25.3509	6.6	570	-2.75
1597	26-29	Female	Myopia	24.49	6.5	556	-0.5
1598	26-29	Female	Myopia	25.3539	7.6	564	-2.75
1599	26-29	Female	Myopia	24.7311	6.8	556	-1.25
1600	26-29	Female	Myopia	25.3066	6.8	582	-2.75
1601	26-29	Female	Myopia	24.5624	6.2	560	-0.75
1602	26-29	Female	Myopia	25.9432	6.4	570	-4.25
1603	26-29	Female	Myopia	25.8495	6.2	570	-4
1604	26-29	Female	Myopia	25.9636	6.9	554	-4.25
1605	26-29	Female	Myopia	25.0584	6.2	570	-2
1606	26-29	Female	Myopia	25.4857	6.5	570	-3
1607	26-29	Female	Myopia	24.8804	6.5	556	-1.5
1608	26-29	Female	Myopia	25.1312	7.4	598	-2.25
1609	26-29	Female	Myopia	24.49	6.6	556	-0.5
1610	26-29	Female	Myopia	24.803	6.3	560	-1.25
1611	26-29	Female	Myopia	25.306	7.5	570	-2.75
1612	26-29	Female	Myopia	25.2779	6.2	590	-2.5
1613	26-29	Female	Myopia	25.1867	7.6	552	-2.25
1614	26-29	Female	Myopia	24.8169	7	550	-1.25
1615	26-29	Female	Myopia	25.2397	6.8	574	-2.5
1616	26-29	Female	Myopia	24.9412	6.9	556	-1.75
1617	26-29	Female	Myopia	25.2248	6.2	570	-2.5
1618	26-29	Female	Myopia	24.6529	7.1	558	-1
1619	26-29	Female	Myopia	25.1543	6.9	570	-2.25
1620	26-29	Female	Myopia	24.6157	6.3	560	-0.75
1621	26-29	Female	Myopia	26.39	6.9	572	-5.5
1622	26-29	Female	Myopia	24.6977	6.8	568	-1
1623	26-29	Female	Myopia	25.1954	7.5	552	-2.25
1624	26-29	Female	Myopia	24.6178	7.4	556	-0.75
1625	26-29	Female	Myopia	25.2819	6.5	558	-2.5
1626	26-29	Female	Myopia	25.5559	7	570	-3.25
1627	26-29	Female	Myopia	25.0188	7	570	-2
1628	26-29	Female	Myopia	25.2768	6.3	580	-2.5
1629	26-29	Female	Myopia	24.6927	7.4	556	-1
1630	26-29	Female	Myopia	25.8162	7.2	570	-4
1631	26-29	Female	Myopia	24.667	7.4	556	-1
1632	26-29	Female	Myopia	24.5561	6.5	556	-0.75
1633	26-29	Female	Myopia	24.6703	6.8	556	-1
1634	26-29	Female	Myopia	25.6166	7.5	570	-3.5
1635	26-29	Female	Myopia	24.7963	7.4	560	-1.25
1636	26-29	Female	Myopia	25.9136	6.7	570	-4.25
1637	26-29	Female	Myopia	25.3899	6.7	580	-2.75
1638	26-29	Female	Myopia	24.7856	6.3	556	-1.25
1639	26-29	Female	Myopia	24.8653	7.1	564	-1.5
1640	26-29	Female	Myopia	25.5751	7.4	584	-3.25
1641	26-29	Female	Myopia	25.4164	7.4	570	-3
1642	26-29	Female	Myopia	25.8626	6.8	598	-4
1643	26-29	Female	Myopia	24.8643	7.2	582	-1.5
1644	26-29	Female	Myopia	25.8345	7.3	556	-4
1645	26-29	Female	Myopia	25.242	6.8	578	-2.5
1646	26-29	Female	Myopia	24.5866	6.8	584	-0.75
1647	26-29	Female	Myopia	25.1349	7.2	570	-2.25
1648	26-29	Female	Myopia	24.8891	6.3	556	-1.5
1649	26-29	Female	Myopia	25.5177	7.6	548	-3.25
1650	26-29	Female	Myopia	25.4136	6.6	550	-3
1651	26-29	Female	Myopia	26.49	6.4	590	-5.75
1652	26-29	Female	Myopia	25.2361	7.2	570	-2.5
1653	26-29	Female	Myopia	25.6544	7.4	554	-3.5
1654	26-29	Female	Myopia	25.3795	7.1	556	-2.75
1655	26-29	Female	Myopia	25.3192	7.6	570	-2.75
1656	26-29	Female	Myopia	24.946	6.4	556	-1.75
1657	26-29	Female	Myopia	24.595	6.9	548	-0.75
1658	26-29	Female	Myopia	24.5377	6.6	555	-0.5
1659	26-29	Female	Myopia	24.9242	7.6	568	-1.75
1660	26-29	Female	Myopia	25.2305	7.4	552	-2.5
1661	26-29	Female	Myopia	25.3826	6.4	580	-2.75
1662	26-29	Female	Myopia	25.0565	6.4	542	-2
1663	26-29	Female	Myopia	25.5509	6.9	548	-3.25
1664	26-29	Female	Myopia	24.6922	7.2	556	-1
1665	26-29	Female	Myopia	25.1782	6.8	570	-2.25
1666	26-29	Female	Myopia	25.1166	6.5	575	-2.25
1667	26-29	Female	Myopia	25.5472	6.5	570	-3.25
1668	26-29	Male	Myopia	24.7709	7.34	548	-2
1669	26-29	Male	Myopia	24.6943	6.54	560	-1.75
1670	26-29	Male	Myopia	25.1278	7.34	562	-2.75
1671	26-29	Male	Myopia	24.7368	6.84	544	-1.75
1672	26-29	Male	Myopia	25.0691	6.64	562	-2.75
1673	26-29	Male	Myopia	24.5269	6.14	562	-1.25
1674	26-29	Male	Myopia	25.2691	6.44	578	-3.25
1675	26-29	Male	Myopia	24.6856	7.44	548	-1.75
1676	26-29	Male	Myopia	25.0043	6.14	562	-2.5
1677	26-29	Male	Myopia	24.2941	6.84	548	-0.75
1678	26-29	Male	Myopia	25.94	7.14	622	-6
1679	26-29	Male	Myopia	24.5707	6.64	548	-1.25
1680	26-29	Male	Myopia	24.24	7.24	548	-0.5
1681	26-29	Male	Myopia	24.6499	7.44	534	-1.5
1682	26-29	Male	Myopia	24.3085	6.34	570	-0.75
1683	26-29	Male	Myopia	25.39	6.04	562	-3.5
1684	26-29	Male	Myopia	24.5736	6.84	548	-1.25
1685	26-29	Male	Myopia	24.9378	7.14	562	-2.25
1686	26-29	Male	Myopia	24.745	6.24	568	-1.75
1687	26-29	Male	Myopia	25.2861	6.14	572	-3.25
1688	26-29	Male	Myopia	25.0896	6.54	536	-2.75
1689	26-29	Male	Myopia	24.806	6.34	562	-2
1690	26-29	Male	Myopia	24.4154	7.04	540	-1
1691	26-29	Male	Myopia	25.3008	7.04	572	-3.25
1692	26-29	Male	Myopia	25.2121	6.04	562	-3
1693	26-29	Male	Myopia	24.3171	6.94	570	-0.75
1694	26-29	Male	Myopia	24.24	6.34	548	-0.5
1695	26-29	Male	Myopia	24.4296	7.04	548	-1
1696	26-29	Male	Myopia	25.5931	6.54	562	-4
1697	26-29	Male	Myopia	24.5468	7.04	548	-1.25
1698	26-29	Male	Myopia	24.6224	6.64	548	-1.5
1699	26-29	Male	Myopia	25.0965	6.14	562	-2.75
1700	26-29	Male	Myopia	25.3147	6.84	550	-3.25
1701	26-29	Male	Myopia	24.4324	6.24	554	-1
1702	26-29	Male	Myopia	24.865	7.04	562	-2.25
1703	26-29	Male	Myopia	24.5834	6.94	568	-1.5
1704	26-29	Male	Myopia	25.2976	6.14	572	-3.25
1705	26-29	Male	Myopia	25.54	6.14	582	-5
1706	26-29	Male	Myopia	25.2248	6.64	572	-3
1707	26-29	Male	Myopia	24.24	6.64	548	-0.5
1708	26-29	Male	Myopia	24.6249	7.24	544	-1.5
1709	26-29	Male	Myopia	25.1154	6.04	562	-2.75
1710	26-29	Male	Myopia	24.7594	6.64	548	-1.75
1711	26-29	Male	Myopia	24.5968	6.24	562	-1.5
1712	26-29	Male	Myopia	24.24	6.84	548	-0.5
1713	26-29	Male	Myopia	24.8264	6.44	570	-2
1714	26-29	Male	Myopia	24.7193	7.04	562	-1.75
1715	26-29	Male	Myopia	25.54	6.74	587	-4.5
1716	26-29	Male	Myopia	24.3411	6.04	548	-0.75
1717	26-29	Male	Myopia	24.6789	6.74	548	-1.75
1718	26-29	Male	Myopia	24.8386	6.34	548	-2
1719	26-29	Male	Myopia	25.3955	6.34	587	-3.5
1720	26-29	Male	Myopia	24.6157	6.94	548	-1.5
1721	26-29	Male	Myopia	24.6548	6.64	548	-1.5
1722	26-29	Male	Myopia	24.6016	6.44	548	-1.5
1723	26-29	Male	Myopia	25.0563	6.94	558	-2.75
1724	26-29	Male	Myopia	24.4547	7.24	568	-1
1725	26-29	Male	Myopia	24.8485	6.24	548	-2
1726	26-29	Male	Myopia	24.24	6.84	548	-0.5
1727	26-29	Male	Myopia	25.3539	7.44	570	-3.5
1728	26-29	Male	Myopia	24.6211	7.44	552	-1.5
1729	26-29	Male	Myopia	24.7816	7.24	568	-2
1730	26-29	Male	Myopia	24.3667	7.34	552	-0.75
1731	26-29	Male	Myopia	24.6685	7.34	552	-1.5
1732	26-29	Male	Myopia	25.0261	7.24	572	-2.5
1733	26-29	Male	Myopia	25.3178	7.34	536	-3.25
1734	26-29	Female	Myopia	25.3137	6.8	570	-2.75
1735	26-29	Female	Myopia	25.5871	7.2	544	-3.25
1736	26-29	Female	Myopia	24.7592	7.5	564	-1.25
1737	26-29	Female	Myopia	24.8181	6.9	560	-1.25
1738	26-29	Female	Myopia	24.8609	7.6	560	-1.5
1739	26-29	Female	Myopia	25.1006	7.4	596	-2
1740	26-29	Female	Myopia	25.3155	6.5	558	-2.75
1741	26-29	Female	Myopia	24.8437	6.7	566	-1.5
1742	26-29	Female	Myopia	25.4312	7.1	542	-3
1743	26-29	Female	Myopia	25.3319	6.6	562	-2.75
1744	26-29	Female	Myopia	25.1829	7.4	566	-2.25
1745	26-29	Female	Myopia	25.0596	6.7	562	-2
1746	26-29	Female	Myopia	25.0802	7	570	-2
1747	26-29	Female	Myopia	25.0083	7.5	560	-1.75
1748	26-29	Female	Myopia	24.49	7.4	560	-0.5
1749	26-29	Female	Myopia	24.6724	7.1	560	-1
1750	26-29	Female	Myopia	25.1578	6.9	570	-2.25
1751	26-29	Female	Myopia	24.9693	6.4	560	-1.75
1752	26-29	Female	Myopia	25.1488	7.4	572	-2.25
1753	26-29	Female	Myopia	24.8654	6.4	562	-1.5
1754	26-29	Female	Myopia	25.8307	7.6	570	-4
1755	26-29	Female	Myopia	26.4	6.7	625	-6
1756	26-29	Female	Myopia	25.4376	6.3	544	-3
1757	26-29	Female	Myopia	24.9501	6.6	566	-1.75
1758	26-29	Female	Myopia	25.1981	6.6	552	-2.25
1759	26-29	Female	Myopia	24.7722	6.3	560	-1.25
1760	26-29	Female	Myopia	25.1534	6.5	584	-2.25
1761	26-29	Female	Myopia	25.6723	7.5	570	-3.5
1762	26-29	Female	Myopia	24.5857	6.3	578	-0.75
1763	26-29	Female	Myopia	25.2274	7.4	570	-2.5
1764	26-29	Female	Myopia	24.7196	7.4	560	-1
1765	26-29	Female	Myopia	24.9152	6.4	550	-1.5
1766	26-29	Female	Myopia	25.0659	6.3	582	-2
1767	26-29	Female	Myopia	25.6624	7.4	552	-3.5
1768	26-29	Female	Myopia	25.2334	6.7	570	-2.5
1769	26-29	Female	Myopia	24.9704	6.3	560	-1.75
1770	26-29	Female	Myopia	25.5913	7.4	570	-3.5
1771	26-29	Female	Myopia	25.3082	6.9	570	-2.75
1772	26-29	Female	Myopia	25.3712	7.6	570	-2.75
1773	26-29	Female	Myopia	24.9801	7.3	560	-1.75
1774	26-29	Female	Myopia	24.5531	7.6	565	-0.75
1775	26-29	Female	Myopia	24.56	7.2	566	-0.75
1776	26-29	Female	Myopia	25.2997	6.6	560	-2.5
1777	26-29	Female	Myopia	25.1908	6.7	548	-2.25
1778	26-29	Female	Myopia	25.4373	6.4	548	-3
1779	26-29	Female	Myopia	24.9576	7.6	556	-1.75
1780	26-29	Female	Myopia	25.2336	6.3	570	-2.5
1781	26-29	Female	Myopia	25.5363	6.9	584	-3.25
1782	26-29	Female	Myopia	24.7733	6.6	560	-1.25
1783	26-29	Female	Myopia	25.033	6.2	570	-2
1784	26-29	Female	Myopia	25.4598	6.6	570	-3
1785	26-29	Female	Myopia	25.2476	7	570	-2.5
1786	26-29	Female	Myopia	25.1804	7.6	566	-2.25
1787	26-29	Female	Myopia	25.2562	7.5	570	-2.5
1788	26-29	Female	Myopia	25.175	7.4	570	-2.25
1789	26-29	Female	Myopia	24.6031	7.3	560	-0.75
1790	26-29	Female	Myopia	24.8838	6.4	562	-1.5
1791	26-29	Female	Myopia	24.8899	7.6	544	-1.5
1792	26-29	Female	Myopia	25.1916	6.5	580	-2.25
1793	26-29	Female	Myopia	25.8015	6.9	552	-4
1794	26-29	Female	Myopia	25.3948	7.1	552	-2.75
1795	26-29	Female	Myopia	25.4038	6.2	570	-3
1796	26-29	Female	Myopia	25.781	7.4	570	-4
1797	26-29	Female	Myopia	25.0277	7.4	570	-2
1798	26-29	Female	Myopia	25.0877	7	570	-2
1799	26-29	Female	Myopia	26.39	7.6	590	-5.5
1800	26-29	Female	Myopia	26.29	7.6	594	-5.25
1801	26-29	Male	Myopia	24.8157	6.24	562	-2
1802	26-29	Male	Myopia	25.0555	6.34	562	-2.75
1803	26-29	Male	Myopia	24.259	7.34	552	-0.5
1804	26-29	Male	Myopia	24.9956	6.94	580	-2.5
1805	26-29	Male	Myopia	24.8596	7.04	580	-2
1806	26-29	Male	Myopia	24.8581	7.34	534	-2
1807	26-29	Male	Myopia	25.64	7.44	564	-4.75
1808	26-29	Male	Myopia	24.9057	7.14	538	-2.25
1809	26-29	Male	Myopia	24.8956	7.24	536	-2.25
1810	26-29	Male	Myopia	25.1488	6.24	540	-3
1811	26-29	Male	Myopia	24.8996	6.74	562	-2.25
1812	26-29	Male	Myopia	25.0652	6.14	562	-2.75
1813	26-29	Male	Myopia	24.593	7.14	552	-1.5
1814	26-29	Male	Myopia	25.0293	6.14	540	-2.5
1815	26-29	Male	Myopia	25.5884	7.34	540	-4
1816	26-29	Male	Myopia	24.5952	6.74	552	-1.5
1817	26-29	Male	Myopia	24.6741	6.34	564	-1.75
1818	26-29	Male	Myopia	24.24	6.54	552	-0.5
1819	26-29	Male	Myopia	25.0742	6.34	556	-2.75
1820	26-29	Male	Myopia	24.7892	6.44	556	-2
1821	26-29	Male	Myopia	25.1379	6.74	562	-2.75
1822	26-29	Male	Myopia	24.6563	7.04	568	-1.5
1823	26-29	Male	Myopia	24.3677	6.04	536	-0.75
1824	26-29	Male	Myopia	25.3241	7.24	572	-3.25
1825	26-29	Male	Myopia	25.3218	7.14	562	-3.25
1826	26-29	Male	Myopia	24.7924	7.34	536	-2
1827	30-33	Female	Myopia	24.69	6.4	578	-0.5
1828	30-33	Female	Myopia	26.0612	7.1	580	-4
1829	30-33	Female	Myopia	25.85	6.4	580	-3.5
1830	30-33	Female	Myopia	26.1	7.3	605	-4.75
1831	30-33	Female	Myopia	24.69	6.2	570	-0.5
1832	30-33	Female	Myopia	25.0309	6.8	570	-1.5
1833	30-33	Female	Myopia	25.2182	7	580	-2
1834	30-33	Female	Myopia	25.2224	7	580	-2
1835	30-33	Female	Myopia	25.9499	6.7	576	-3.75
1836	30-33	Female	Myopia	24.9678	6.7	552	-1.25
1837	30-33	Female	Myopia	25.9904	6.8	580	-4
1838	30-33	Female	Myopia	25.2408	6.5	580	-2
1839	30-33	Female	Myopia	25.1548	6.3	580	-1.75
1840	30-33	Female	Myopia	25.512	7.2	578	-2.75
1841	30-33	Female	Myopia	25.4172	7.4	598	-2.5
1842	30-33	Male	Myopia	24.6495	7.13	544	-1.25
1843	30-33	Male	Myopia	25.1314	7.03	570	-2.5
1844	30-33	Male	Myopia	24.6641	7.43	578	-1.25
1845	30-33	Male	Myopia	25.4401	6.93	550	-3.25
1846	30-33	Male	Myopia	25.402	6.33	565	-3
1847	30-33	Male	Myopia	24.6159	6.43	570	-1
1848	30-33	Male	Myopia	25.2247	7.33	566	-2.75
1849	30-33	Male	Myopia	25.2588	6.43	565	-2.75
1850	30-33	Male	Myopia	25.0798	7.53	565	-2.25
1851	30-33	Male	Myopia	24.8777	7.13	550	-1.75
1852	30-33	Male	Myopia	25.2985	6.83	565	-2.75
1853	30-33	Male	Myopia	25.3045	7.63	556	-2.75
1854	30-33	Male	Myopia	24.797	6.83	560	-1.5
1855	30-33	Male	Myopia	24.595	7.53	560	-1
1856	30-33	Male	Myopia	25.1703	6.53	565	-2.5
1857	30-33	Male	Myopia	25.6056	7.63	566	-3.75
1858	30-33	Male	Myopia	25.3071	6.73	578	-3
1859	30-33	Female	Myopia	25.1958	7.4	570	-1.75
1860	30-33	Female	Myopia	24.925	6.3	570	-1
1861	30-33	Female	Myopia	25.1645	6.5	570	-1.75
1862	30-33	Female	Myopia	25.4843	6.1	580	-2.5
1863	30-33	Female	Myopia	24.9769	6.6	570	-1.25
1864	30-33	Male	Myopia	25.5661	6.83	580	-3.5
1865	30-33	Male	Myopia	25.1357	7.63	565	-2.5
1866	30-33	Male	Myopia	25.7471	7.33	596	-4
1867	30-33	Male	Myopia	24.6715	6.93	560	-1.25
1868	30-33	Male	Myopia	24.8447	6.63	560	-1.75
1869	30-33	Male	Myopia	24.968	6.23	560	-2
1870	30-33	Male	Myopia	25.3483	7.13	568	-3
1871	30-33	Male	Myopia	25.3043	7.63	565	-2.75
1872	18-21	Female	Hyperopia	23.25	8.2	510	1
1873	18-21	Female	Hyperopia	21.95	8.1	475	3.25
1874	18-21	Female	Hyperopia	22.35	8	490	2.5
1875	18-21	Female	Hyperopia	22.15	8.4	490	2.75
1876	18-21	Female	Hyperopia	22.65	8.5	495	2
1877	18-21	Female	Hyperopia	23.45	8.4	500	0.5
1878	18-21	Female	Hyperopia	23.25	8.6	510	1
1879	18-21	Female	Hyperopia	22.15	8.8	490	2.75
1880	18-21	Female	Hyperopia	23.65	8.4	500	0.5
1881	18-21	Female	Hyperopia	23.05	8.3	495	1.25
1882	18-21	Female	Hyperopia	21.85	8	475	3.5
1883	18-21	Female	Hyperopia	23.65	9.1	500	0.5
1884	18-21	Female	Hyperopia	23.25	8.6	506	1
1885	18-21	Female	Hyperopia	22.75	8.6	495	1.75
1886	18-21	Female	Hyperopia	23.35	9	500	0.75
1887	18-21	Female	Hyperopia	23.05	8.9	495	1.25
1888	18-21	Female	Hyperopia	21.95	9.1	475	3.25
1889	18-21	Female	Hyperopia	21.75	8.8	475	3.5
1890	18-21	Female	Hyperopia	23.25	8.1	510	1
1891	18-21	Female	Hyperopia	23.85	8.1	500	0.5
1892	18-21	Female	Hyperopia	23.55	8.6	500	0.5
1893	18-21	Female	Hyperopia	22.35	9.1	490	2.5
1894	18-21	Female	Hyperopia	22.05	8.7	475	3
1895	18-21	Female	Hyperopia	23.75	8.1	500	0.5
1896	18-21	Female	Hyperopia	23.75	8.6	500	0.5
1897	18-21	Female	Hyperopia	21.85	8	475	3.5
1898	18-21	Female	Hyperopia	22.95	8.3	495	1.5
1899	18-21	Female	Hyperopia	22.65	9.1	495	2
1900	18-21	Female	Hyperopia	22.45	8.9	490	2.25
1901	18-21	Female	Hyperopia	23.25	8.8	510	1
1902	18-21	Female	Hyperopia	22.25	8.6	490	2.75
1903	18-21	Female	Hyperopia	23.05	8.3	495	1.25
1904	18-21	Female	Hyperopia	21.85	8	475	3.5
1905	18-21	Female	Hyperopia	21.75	8.9	475	3.5
1906	18-21	Female	Hyperopia	21.75	8	475	3.5
1907	18-21	Male	Hyperopia	22.45	8.3	490	2.25
1908	18-21	Male	Hyperopia	21.85	8.5	475	3.5
1909	18-21	Male	Hyperopia	23.55	8	500	0.5
1910	18-21	Male	Hyperopia	22.15	9	490	2.75
1911	18-21	Male	Hyperopia	23.75	8.4	522	0.5
1912	18-21	Male	Hyperopia	22.65	8.5	495	2
1913	18-21	Male	Hyperopia	23.85	8.6	500	0.5
1914	18-21	Male	Hyperopia	22.05	8.4	475	3
1915	18-21	Male	Hyperopia	21.75	8.7	475	3.5
1916	18-21	Male	Hyperopia	23.35	8.9	500	0.75
1917	18-21	Male	Hyperopia	23.25	8.9	510	1
1918	18-21	Male	Hyperopia	22.65	7.9	495	2
1919	18-21	Male	Hyperopia	22.55	8.3	490	2.25
1920	18-21	Male	Hyperopia	21.85	8	475	3.5
1921	18-21	Male	Hyperopia	23.75	8.6	500	0.5
1922	18-21	Male	Hyperopia	22.85	8.7	495	1.75
1923	18-21	Male	Hyperopia	22.95	9	495	1.5
1924	18-21	Male	Hyperopia	23.05	8.5	495	1.25
1925	18-21	Female	Hyperopia	23.45	7.9	500	0.5
1926	18-21	Female	Hyperopia	23.45	9.1	500	0.5
1927	18-21	Female	Hyperopia	22.95	8.6	495	1.5
1928	18-21	Female	Hyperopia	22.05	8.7	475	3
1929	18-21	Female	Hyperopia	22.35	8.6	490	2.5
1930	18-21	Female	Hyperopia	22.65	8	495	2
1931	18-21	Female	Hyperopia	23.15	8.4	510	1
1932	18-21	Female	Hyperopia	22.45	9.1	490	2.25
1933	18-21	Female	Hyperopia	23.15	8.2	510	1
1934	18-21	Female	Hyperopia	22.45	8.1	490	2.25
1935	18-21	Female	Hyperopia	21.95	8.6	475	3.25
1936	18-21	Female	Hyperopia	22.55	8.6	490	2.25
1937	18-21	Female	Hyperopia	23.85	9.1	500	0.5
1938	18-21	Female	Hyperopia	21.95	7.9	475	3.25
1939	18-21	Female	Hyperopia	21.95	8.8	475	3.25
1940	18-21	Female	Hyperopia	23.75	8.9	500	0.5
1941	18-21	Female	Hyperopia	23.45	8	500	0.5
1942	18-21	Female	Hyperopia	22.35	8	490	2.5
1943	18-21	Male	Hyperopia	22.95	8.8	495	1.5
1944	18-21	Male	Hyperopia	22.95	8.5	495	1.5
1945	18-21	Male	Hyperopia	23.15	8.4	522	1
1946	18-21	Male	Hyperopia	22.35	8.3	490	2.5
1947	18-21	Male	Hyperopia	23.05	8.3	495	1.25
1948	18-21	Male	Hyperopia	22.55	8	490	2.25
1949	18-21	Male	Hyperopia	22.15	9	490	2.75
1950	18-21	Male	Hyperopia	21.75	8.6	475	3.5
1951	18-21	Male	Hyperopia	23.85	8	500	0.5
1952	18-21	Male	Hyperopia	22.3	8.4	490	2.5
1953	18-21	Male	Hyperopia	21.5	8	475	4
1954	18-21	Male	Hyperopia	22.6	8.2	495	2
1955	18-21	Male	Hyperopia	22.7	8.1	495	2
1956	18-21	Male	Hyperopia	22.4	8	490	2.5
1957	18-21	Male	Hyperopia	22.5	7.9	490	2.25
1958	18-21	Male	Hyperopia	21.7	8.2	475	3.75
1959	18-21	Male	Hyperopia	21.9	7.9	475	3.25
1960	18-21	Male	Hyperopia	21.5	9.1	475	4
1961	18-21	Male	Hyperopia	23.6	8.8	500	0.5
1962	18-21	Male	Hyperopia	23.4	8.6	510	0.75
1963	18-21	Male	Hyperopia	22.6	8	495	2
1964	18-21	Male	Hyperopia	23.5	8.7	500	0.5
1965	18-21	Male	Hyperopia	23.6	8.7	500	0.5
1966	18-21	Male	Hyperopia	21.9	9.1	475	3.25
1967	18-21	Male	Hyperopia	22.5	8.2	490	2.25
1968	18-21	Male	Hyperopia	23.5	7.9	500	0.5
1969	18-21	Male	Hyperopia	23.5	8.9	500	0.5
1970	18-21	Male	Hyperopia	22.9	8.1	495	1.5
1971	18-21	Male	Hyperopia	22.1	8.1	475	3
1972	18-21	Male	Hyperopia	21.7	9	475	3.75
1973	18-21	Male	Hyperopia	22.5	8.8	490	2.25
1974	18-21	Male	Hyperopia	22.4	9	490	2.5
1975	18-21	Male	Hyperopia	21.7	8.3	475	3.75
1976	18-21	Male	Hyperopia	23	8.9	495	1.5
1977	18-21	Male	Hyperopia	21.8	8.8	475	3.5
1978	18-21	Male	Hyperopia	21.8	7.9	475	3.5
1979	18-21	Male	Hyperopia	23	8.5	495	1.5
1980	18-21	Male	Hyperopia	23.1	8.6	495	1.25
1981	18-21	Male	Hyperopia	23	8	495	1.5
1982	18-21	Male	Hyperopia	22.9	8.1	495	1.5
1983	18-21	Male	Hyperopia	22.7	8.9	495	2
1984	18-21	Male	Hyperopia	23.6	8	500	0.5
1985	18-21	Male	Hyperopia	23.2	9.1	510	1
1986	18-21	Male	Hyperopia	23.4	8.7	500	0.75
1987	18-21	Male	Hyperopia	23.4	7.9	500	0.75
1988	18-21	Male	Hyperopia	22.2	8.3	490	2.75
1989	18-21	Male	Hyperopia	22	9	475	3
1990	18-21	Male	Hyperopia	22.3	8.2	490	2.5
1991	18-21	Male	Hyperopia	22.9	9	495	1.5
1992	18-21	Male	Hyperopia	21.5	8.3	460	4
1993	18-21	Male	Hyperopia	21.5	8.6	460	4
1994	18-21	Male	Hyperopia	21.5	9.1	460	4
1995	18-21	Male	Hyperopia	22.8	8.4	495	1.75
1996	18-21	Male	Hyperopia	22.6	7.9	495	2
1997	18-21	Male	Hyperopia	21.9	8.8	460	3.25
1998	18-21	Male	Hyperopia	22.7	7.9	495	2
1999	18-21	Male	Hyperopia	23.6	8.3	500	0.5
[truncated: 1,683 more rows]
